# Supplementary material for: AZI2 mediates TBK1 activation at unresolved selective autophagy cargo receptor complexes with implications for CD8 T-cell infiltration in breast cancer
Source: Autophagy. 2023 Sep 21;20(3):525–40. doi: 10.1080/15548627.2023.2259775 (PMC10936636; doi:10.1080/15548627.2023.2259775)
Supplement: Supplemental Material [file KAUP_A_2259775_SM2616.xlsx]

## Sheet: Prot and pep 
Table 1. List of AZI2 interacting proteins from affinity chromatography-mass spectrometry analysis.
High (99%) FDR confidence, master protein and no contamination									Number of proteins identified
								12	148	106
Protein FDR Confidence: A3 Sequest HT Band 1	Protein FDR Confidence: B3 Sequest HT KO	Protein FDR Confidence: C3 Sequest HT WT	Description	Master	Accession	Gene Symbol	Gene ID	Score Sequest HT: A3 Sequest HT Band 1	Score Sequest HT: B3 Sequest HT KO	Score Sequest HT: C3 Sequest HT WT	# Peptides (by Search Engine): A3 Sequest HT Band 1	# Peptides (by Search Engine): B3 Sequest HT KO	# Peptides (by Search Engine): C3 Sequest HT WT	# PSMs (by Search Engine): A3 Sequest HT Band 1	# PSMs (by Search Engine): B3 Sequest HT KO	# PSMs (by Search Engine): C3 Sequest HT WT	# Unique Peptides	Coverage [%]	# AAs	MW [kDa]
n/a	High	High	Actin, cytoplasmic 1 OS=Mus musculus OX=10090 GN=Actb PE=1 SV=1	Master Protein	P60710	Actb	mmu:11461; P02570; P60710; P70514; P99021; Q11211; Q3TI89; Q3TVP6; Q64316; Q6ZWM3	156.1	2288.98	57.54	22	45	11	81	928	35	2	78	375	41.7
	Annotated Sequence	Modifications	Master Protein Accessions	Positions in Master Proteins	XCorr (by Search Engine): A3 Sequest HT	XCorr (by Search Engine): B3 Sequest HT	XCorr (by Search Engine): C3 Sequest HT	# Protein Groups	# Proteins	# PSMs	# Missed Cleavages	Confidence	Theo. MH+ [Da]	m/z [Da] (by Search Engine): A3 Sequest HT	m/z [Da] (by Search Engine): B3 Sequest HT	m/z [Da] (by Search Engine): C3 Sequest HT	RT [min] (by Search Engine): A3 Sequest HT	RT [min] (by Search Engine): B3 Sequest HT	RT [min] (by Search Engine): C3 Sequest HT	Percolator q-Value (by Search Engine): A3 Sequest HT	Percolator q-Value (by Search Engine): B3 Sequest HT	Percolator q-Value (by Search Engine): C3 Sequest HT	Percolator PEP (by Search Engine): A3 Sequest HT	Percolator PEP (by Search Engine): B3 Sequest HT	Percolator PEP (by Search Engine): C3 Sequest HT
	[-].MDDDIAALVVDNGSGMCK.[A]	1xCarbamidomethyl [C17]; 1xOxidation [M16]; 1xMet-loss+Acetyl [N-Term]	P60710	P60710 [1-18]	4.61	2.93	2.9	1	4	41	0	High	1837.79	919.401	919.401	919.402	16.6264	31.5578	30.8219		0.0002732	0.0006807		2.338e-12	1.583e-09
	[R].VAPEEHPVLLTEAPLNPK.[A]		P60710; P63260	P60710 [96-113]; P63260 [96-113]	4.32	4.92	3.94	2	6	91	0	High	1954.06	652.028	977.536	652.026	14.2747	24.6394	24.4885		0.0002732	0.0006807		2.849e-17	4.468e-09
	[K].QEYDESGPSIVHR.[K]		P60710; P63260	P60710 [360-372]; P63260 [360-372]	3.38	4.64		2	5	17	0	High	1516.7	758.856	506.239		12.0553	19.068			0.0002732			5.941e-12
	[KR].DSYVGDEAQSKR.[G]		P63268; V9GXQ2; P60710; P63260	P63268 [52-63]; V9GXQ2 [27-38]; P60710 [51-62]; P63260 [51-62]	3.33	2.81		4	15	25	1	High	1354.62	452.213	452.213		10.6538	15.9301			0.0002732			3.358e-08
	[R].MQKEITALAPSTMK.[I]	1xOxidation [M13]	P63268; P60710; P63260	P63268 [314-327]; P60710 [313-326]; P63260 [313-326]	2.88	1.69		3	9	4	1	High	1564.81	522.274	782.907		12.5012	20.1146			0.0002732			4.051e-06
	[K].EITALAPSTMK.[I]		P63268; P60710; P63260	P63268 [317-327]; P60710 [316-326]; P63260 [316-326]	2.76	1.73		3	9	5	0	High	1161.62	581.313	581.312		13.3825	22.4551			0.0002732			0.002368
	[K].EITALAPSTMK.[I]	1xOxidation [M10]	P63268; P60710; P63260	P63268 [317-327]; P60710 [316-326]; P63260 [316-326]	2.72	2.31	1.97	3	9	19	0	High	1177.61	589.31	589.31	589.31	12.4983	20.0041	20.0306		0.0002732	0.0006807		1.932e-05	0.0003033
	[K].EITALAPSTMKIK.[IQ]	1xOxidation [M10]	P63268; P60710; P63260	P63268 [317-329]; P60710 [316-328]; P63260 [316-328]	2.68	2.91		3	9	14	1	High	1418.79	473.602	709.9		12.64	20.4075			0.0002732			2.52e-07
	[R].AVFPSIVGRPR.[H]		P63268; P60710; P63260	P63268 [30-40]; P60710 [29-39]; P63260 [29-39]	2.63	2.39	2.61	3	18	115	0	High	1198.71	400.24	400.24	400.241	13.9614	25.7364	23.2275		0.0002732	0.0006807		9.774e-07	0.0001042
	[K].AGFAGDDAPR.[A]		P63268; P60710; P63260	P63268 [20-29]; P60710 [19-28]; P63260 [19-28]	2.46	2.02	2.19	3	18	72	0	High	976.448	488.729	488.728	488.727	11.6723	18.2713	17.6252		0.0002732	0.0006807		5.705e-06	0.000242
	[KR].DSYVGDEAQSK.[R]		P63268; V9GXQ2; P60710; P63260	P63268 [52-62]; V9GXQ2 [27-37]; P60710 [51-61]; P63260 [51-61]	2.37	2.04		4	15	14	0	High	1198.52	599.764	599.765		11.0089	16.9838			0.0002732			4.136e-05
	[K].CDVDIRK.[D]	1xCarbamidomethyl [C1]	Q8BFZ3; P60710; P63260	Q8BFZ3 [286-292]; P60710 [285-291]; P63260 [285-291]	2.25	2.02		3	6	9	1	High	905.451	453.229	453.229		10.5631	15.0444			0.0007502			0.01657
	[RK].SYELPDGQVITIGNER.[F]		Q8BFZ3; P63268; P60710; P63260	Q8BFZ3 [240-255]; P63268 [240-255]; P60710 [239-254]; P63260 [239-254]	2.11	3.32	2.48	4	10	90	0	High	1790.89	895.951	895.95	895.949	15.5214	28.6627	28.3355		0.0002732	0.0006807		2.57e-10	4.897e-07
	[KR].IIAPPER.[KD]		Q8BFZ3; P63268; P60710; P63260	Q8BFZ3 [330-336]; P63268 [330-336]; P60710 [329-335]; P63260 [329-335]	2.1	1.76	1.62	4	10	11	0	High	795.472	398.24	398.24	398.24	11.703	18.2134	17.9466		0.0005116	0.000998		0.01037	0.02107
	[K].IIAPPERK.[Y]		Q8BFZ3; P63268; P60710; P63260	Q8BFZ3 [330-337]; P63268 [330-337]; P60710 [329-336]; P63260 [329-336]	1.99	1.41		4	9	7	1	High	923.567	462.288	462.287		11.0148	15.9799			0.0002732			0.008497
	[K].RGILTLK.[Y]		Q8BFZ3; P63268; P60710; P63260	Q8BFZ3 [63-69]; P63268 [63-69]; P60710 [62-68]; P63260 [62-68]	1.98	2.03		4	15	1	1	High	800.535	400.771	400.771		13.258	21.1001			0.04361			0.3736
	[K].QEYDESGPSIVHRK.[C]		P60710; P63260	P60710 [360-373]; P63260 [360-373]	1.96	3.19		2	5	11	1	High	1644.8	548.937	822.903		11.6226	17.6321			0.0002732			1.668e-09
	[K].CDVDIR.[K]	1xCarbamidomethyl [C1]	Q8BFZ3; P60710; P63260	Q8BFZ3 [286-291]; P60710 [285-290]; P63260 [285-290]	1.93	2.09		3	6	4	0	High	777.356	389.182	389.181		11.2879	16.9422			0.003149			0.06258
	[-].MDDDIAALVVDNGSGMCK.[A]	1xCarbamidomethyl [C17]; 1xDeamidated [N12]; 1xMet-loss+Acetyl [N-Term]	P60710	P60710 [1-18]	1.83			1	4	1	0	High	1822.78	911.897			17.24
	[R].DLTDYLMK.[I]		Q8BFZ3; P63268; P60710; P63260	Q8BFZ3 [185-192]; P63268 [185-192]; P60710 [184-191]; P63260 [184-191]	1.78			4	14	1	0	High	998.486	499.747			15.8424
	[K].IKIIAPPER.[K]		Q8BFZ3; P63268; P60710; P63260	Q8BFZ3 [328-336]; P63268 [328-336]; P60710 [327-335]; P63260 [327-335]	1.76	2.18		4	9	10	1	High	1036.65	518.83	518.829		12.7703	20.4544			0.0002732			0.004266
	[R].MQKEITALAPSTMK.[I]	2xOxidation [M1; M13]	P63268; P60710; P63260	P63268 [314-327]; P60710 [313-326]; P63260 [313-326]	1.7	2.31		3	9	17	1	High	1580.8	527.606	790.905		12.0633	18.8645			0.0002732			1.241e-09
	[R].EIVRDIKEK.[L]		P63268; P60710; P63260	P63268 [208-216]; P60710 [207-215]; P63260 [207-215]	1.68	1.72		3	10	3	2	High	1129.66	565.332	565.332		11.1533	16.3348			0.0007502			0.01743
	[R].DLTDYLMK.[I]	1xOxidation [M7]	Q8BFZ3; P63268; P60710; P63260	Q8BFZ3 [185-192]; P63268 [185-192]; P60710 [184-191]; P63260 [184-191]	1.64	1.93		4	14	4	0	High	1014.48	507.745	507.744		14.7966	25.8303			0.001414			0.02612
	[R].GYSFTTTAER.[E]		P60710; P63260	P60710 [197-206]; P63260 [197-206]	1.58	2.41		2	5	14	0	High	1132.53	566.767	566.767		12.6602	20.8893			0.0002732			0.0008213
	[K].IKIIAPPERK.[Y]		Q8BFZ3; P63268; P60710; P63260	Q8BFZ3 [328-337]; P63268 [328-337]; P60710 [327-336]; P63260 [327-336]	1.48	2.93	1.69	4	9	19	2	High	1164.75	388.92	388.92	388.92	12.1985	18.5676	18.5037		0.0002732	0.000998		1.801e-05	0.02092
	[-].MDDDIAALVVDNGSGMCKAGFAGDDAPR.[A]	1xCarbamidomethyl [C17]; 1xOxidation [M16]; 1xMet-loss+Acetyl [N-Term]	P60710	P60710 [1-28]		5.14	1.7	1	4	9	1	High	2795.22		932.414	932.414		30.0734	29.9914		0.0002732	0.0006807		9.362e-16	0.002725
	[-].MDDDIAALVVDNGSGMCK.[A]	1xCarbamidomethyl [C17]; 1xMet-loss+Acetyl [N-Term]	P60710	P60710 [1-18]		3.47		1	4	1	0	High	1821.8		911.403			32.2902			0.0002732			4.173e-11
	[R].MQKEITALAPSTMKIK.[IQ]	2xOxidation [M1; M13]	P63268; P60710; P63260	P63268 [314-329]; P60710 [313-328]; P63260 [313-328]		4.13		3	9	7	2	High	1821.98		607.998			19.4716			0.0002732			2.69e-10
	[R].MQKEITALAPSTMKIK.[IQ]	1xOxidation [M13]	P63268; P60710; P63260	P63268 [314-329]; P60710 [313-328]; P63260 [313-328]		1.97		3	9	1	2	High	1805.99		452.252			20.6178			0.001626			0.02912
	[R].VAPEEHPVLLTEAPLNPKANREK.[M]	1xDeamidated [N16]	P60710; P63260	P60710 [96-118]; P63260 [96-118]		2.64		2	6	1	2	High	2553.37		851.801			22.18			0.0002732			1.066e-06
	[R].VAPEEHPVLLTEAPLNPKANREK.[M]		P60710; P63260	P60710 [96-118]; P63260 [96-118]		4.85		2	6	8	2	High	2552.38		851.465			22.213			0.0002732			1.362e-15
	[R].VAPEEHPVLLTEAPLNPKANR.[E]		P60710; P63260	P60710 [96-116]; P63260 [96-116]		6.36		2	6	11	1	High	2295.25		765.753			23.2004			0.0002732			2.834e-16
	[RK].SYELPDGQVITIGNERFR.[C]	1xDeamidated [N14]	Q8BFZ3; P63268; P60710; P63260	Q8BFZ3 [240-257]; P63268 [240-257]; P60710 [239-256]; P63260 [239-256]		2.69		4	10	1	1	High	2095.05		699.021			29.4695			0.0002732			1.717e-05
	[RK].SYELPDGQVITIGNERFR.[C]		Q8BFZ3; P63268; P60710; P63260	Q8BFZ3 [240-257]; P63268 [240-257]; P60710 [239-256]; P63260 [239-256]		2.84		4	10	8	1	High	2094.06		698.692			28.0724			0.0002732			5.609e-08
	[RK].SYELPDGQVITIGNER.[F]	1xDeamidated [N/Q]	Q8BFZ3; P63268; P60710; P63260	Q8BFZ3 [240-255]; P63268 [240-255]; P60710 [239-254]; P63260 [239-254]		3.14		4	10	14	0	High	1791.88		896.443			29.5668			0.0002732			8.297e-12
	[R].TTGIVMDSGDGVTHTVPIYEGYALPHAILR.[L]	1xOxidation [M6]	Q8BFZ3; P60710; P63260	Q8BFZ3 [149-178]; P60710 [148-177]; P63260 [148-177]		6.62		3	6	97	0	High	3199.61		800.658			29.3138			0.0002732			5.378e-19
	[R].TTGIVMDSGDGVTHTVPIYEGYALPHAILR.[L]		Q8BFZ3; P60710; P63260	Q8BFZ3 [149-178]; P60710 [148-177]; P63260 [148-177]		4.69		3	6	4	0	High	3183.61		796.658			29.7149			0.0002732			1.259e-09
	[K].EKLCYVALDFEQEMATAASSSSLEK.[S]	1xCarbamidomethyl [C4]; 1xDeamidated [Q12]; 1xOxidation [M14]	P60710; P63260	P60710 [214-238]; P63260 [214-238]		2.57		2	4	1	1	High	2824.29		942.107			28.5707			0.0002732			1.611e-05
	[K].EKLCYVALDFEQEMATAASSSSLEK.[S]	1xCarbamidomethyl [C4]; 1xOxidation [M14]	P60710; P63260	P60710 [214-238]; P63260 [214-238]		2.65		2	4	8	1	High	2823.31		941.774			28.4981			0.0002732			2.427e-07
	[R].DIKEKLCYVALDFEQEMATAASSSSLEK.[S]	1xCarbamidomethyl [C7]; 1xOxidation [M17]	P60710; P63260	P60710 [211-238]; P63260 [211-238]		2.48		2	4	2	2	High	3179.51		795.633			30.9994			0.0002732			1.353e-05
	[K].DLYANTVLSGGTTMYPGIADRMQKEITALAPSTMK.[I]	1xDeamidated [Q23]; 3xOxidation [M14; M22; M34]	P60710; P63260	P60710 [292-326]; P63260 [292-326]		1.96		2	5	1	2	High	3793.83		949.217			27.9392			0.00694			0.1105
	[K].DLYANTVLSGGTTMYPGIADRMQK.[E]	2xOxidation [M14; M22]	P60710; P63260	P60710 [292-315]; P63260 [292-315]		3.93		2	5	3	1	High	2634.25		878.756			26.339			0.0002732			1.172e-13
	[K].DLYANTVLSGGTTMYPGIADR.[M]	1xDeamidated [N5]; 1xOxidation [M14]	P60710; P63260	P60710 [292-312]; P63260 [292-312]		2.31		2	5	4	0	High	2232.05		744.691			28.7981			0.0002732			2.155e-05
	[K].DLYANTVLSGGTTMYPGIADR.[M]	1xOxidation [M14]	P60710; P63260	P60710 [292-312]; P63260 [292-312]		4.9	2.18	2	5	36	0	High	2231.06		1116.04	744.361		28.9143	28.9348		0.0002732	0.0006807		1.738e-13	0.001848
	[K].AGFAGDDAPRAVFPSIVGRPR.[H]		P63268; P60710; P63260	P63268 [20-40]; P60710 [19-39]; P63260 [19-39]		4.23		3	18	6	1	High	2156.14		539.789			25.8891			0.0002732			1.402e-12
	[R].CPEALFQPSFLGMESCGIHETTFNSIMK.[C]	2xCarbamidomethyl [C1; C16]; 2xOxidation [M13; M27]	P60710; P63260	P60710 [257-284]; P63260 [257-284]		3.27		2	4	5	0	High	3263.45		1088.49			29.8637			0.0002732			3.932e-05
	[K].CDVDIRKDLYANTVLSGGTTMYPGIADR.[M]	1xCarbamidomethyl [C1]; 1xDeamidated [N12]; 1xOxidation [M21]	P60710; P63260	P60710 [285-312]; P63260 [285-312]		3.32		2	5	4	2	High	3118.48		780.381			28.5749			0.0002732			2.575e-06
	[K].CDVDIRKDLYANTVLSGGTTMYPGIADR.[M]	1xCarbamidomethyl [C1]; 1xOxidation [M21]	P60710; P63260	P60710 [285-312]; P63260 [285-312]		6.42		2	5	25	2	High	3117.5		780.13			27.9262			0.0002732			1.78e-19
	[K].ILTERGYSFTTTAEREIVR.[D]		P60710; P63260	P60710 [192-210]; P63260 [192-210]		1.48		2	5	2	2	High	2242.18		561.301			25.6521			0.0002732			0.002084
	[K].ILTERGYSFTTTAER.[E]		P60710; P63260	P60710 [192-206]; P63260 [192-206]		4.29		2	5	13	1	High	1744.89		582.3			22.5706			0.0002732			4.279e-10
	[R].LDLAGRDLTDYLMK.[I]	1xOxidation [M13]	Q8BFZ3; P63268; P60710; P63260	Q8BFZ3 [179-192]; P63268 [179-192]; P60710 [178-191]; P63260 [178-191]		2.75		4	14	21	1	High	1639.84		820.418			27.7521			0.0002732			1.331e-06
	[R].HQGVMVGMGQK.[D]	1xOxidation [M5]	Q8BFZ3; P63268; P60710; P63260	Q8BFZ3 [41-51]; P63268 [41-51]; P60710 [40-50]; P63260 [40-50]		2.04		4	16	1	0	High	1187.57		396.527			16.2369			0.001187			0.02197
	[R].HQGVMVGMGQK.[D]	2xOxidation [M5; M8]	Q8BFZ3; P63268; P60710; P63260	Q8BFZ3 [41-51]; P63268 [41-51]; P60710 [40-50]; P63260 [40-50]		2.48		4	16	14	0	High	1203.56		602.284			14.0001			0.0002732			2.142e-07
	[R].HQGVMVGMGQKDSYVGDEAQSKR.[G]	1xDeamidated [Q10]; 2xOxidation [M5; M8]	P63268; P60710; P63260	P63268 [41-63]; P60710 [40-62]; P63260 [40-62]		1.74		3	14	1	2	High	2540.15		508.839			17.9948			0.005751			0.0951
	[R].HQGVMVGMGQKDSYVGDEAQSKR.[G]	1xOxidation [M]	P63268; P60710; P63260	P63268 [41-63]; P60710 [40-62]; P63260 [40-62]		3.35		3	14	3	2	High	2523.17		631.549			18.2746			0.0002732			2.817e-07
	[R].HQGVMVGMGQKDSYVGDEAQSKR.[G]		P63268; P60710; P63260	P63268 [41-63]; P60710 [40-62]; P63260 [40-62]		1.49		3	14	1	2	High	2507.18		627.55			20.0254			0.0002732			0.001517
	[R].HQGVMVGMGQKDSYVGDEAQSK.[R]	2xOxidation [M5; M8]	P63268; P60710; P63260	P63268 [41-62]; P60710 [40-61]; P63260 [40-61]		8.01		3	14	19	1	High	2383.07		795.027			17.6795			0.0002732			2.362e-17
	[R].HQGVMVGMGQKDSYVGDEAQSK.[R]	1xOxidation [M5]	P63268; P60710; P63260	P63268 [41-62]; P60710 [40-61]; P63260 [40-61]		3.08		3	14	1	1	High	2367.07		592.523			19.3268			0.0002732			1.522e-05
	[R].HQGVMVGMGQKDSYVGDEAQSKR.[G]	2xOxidation [M5; M8]	P63268; P60710; P63260	P63268 [41-63]; P60710 [40-62]; P63260 [40-62]		8.31		3	14	26	2	High	2539.17		635.548			17.2749			0.0002732			1.014e-18
	[R].GYSFTTTAEREIVRDIK.[E]		P60710; P63260	P60710 [197-213]; P63260 [197-213]		2		2	4	2	2	High	1986.03		662.681			26.532			0.0002732			0.001981
	[R].GYSFTTTAEREIVR.[D]		P60710; P63260	P60710 [197-210]; P63260 [197-210]		2.56		2	5	18	1	High	1629.82		815.416			24.142			0.0002732			5.416e-08
	[R].LDLAGRDLTDYLMK.[I]		Q8BFZ3; P63268; P60710; P63260	Q8BFZ3 [179-192]; P63268 [179-192]; P60710 [178-191]; P63260 [178-191]		2.24		4	14	2	1	High	1623.84		541.951			29.5737			0.0002732			5.426e-05
	[K].LCYVALDFEQEMATAASSSSLEK.[S]	1xCarbamidomethyl [C2]; 1xDeamidated [Q10]; 1xOxidation [M12]	P60710; P63260	P60710 [216-238]; P63260 [216-238]		3.92		2	4	1	0	High	2567.15		856.397			29.3567			0.0002732			4.736e-07
	[K].LCYVALDFEQEMATAASSSSLEK.[S]	1xCarbamidomethyl [C2]; 1xOxidation [M12]	P60710; P63260	P60710 [216-238]; P63260 [216-238]		4.35	2.22	2	4	39	0	High	2566.17		856.061	856.062		29.5148	29.3798		0.0002732	0.0006807		3.025e-10	3.537e-05
	[R].KDLYANTVLSGGTTMYPGIADR.[M]	1xOxidation [M15]	P60710; P63260	P60710 [291-312]; P63260 [291-312]		6.6		2	5	4	1	High	2359.16		787.058			25.7472			0.0002732			7.11e-14
n/a	High	High	Actin, cytoplasmic 2 OS=Mus musculus OX=10090 GN=Actg1 PE=1 SV=1	Master Protein	P63260	Actg1	mmu:11465; P02571; P14104; P63260; P99022	142.35	2292.19	73.64	21	45	11	77	941	39	2	78	375	41.8
	Annotated Sequence	Modifications	Master Protein Accessions	Positions in Master Proteins	XCorr (by Search Engine): A3 Sequest HT	XCorr (by Search Engine): B3 Sequest HT	XCorr (by Search Engine): C3 Sequest HT	# Protein Groups	# Proteins	# PSMs	# Missed Cleavages	Confidence	Theo. MH+ [Da]	m/z [Da] (by Search Engine): A3 Sequest HT	m/z [Da] (by Search Engine): B3 Sequest HT	m/z [Da] (by Search Engine): C3 Sequest HT	RT [min] (by Search Engine): A3 Sequest HT	RT [min] (by Search Engine): B3 Sequest HT	RT [min] (by Search Engine): C3 Sequest HT	Percolator q-Value (by Search Engine): A3 Sequest HT	Percolator q-Value (by Search Engine): B3 Sequest HT	Percolator q-Value (by Search Engine): C3 Sequest HT	Percolator PEP (by Search Engine): A3 Sequest HT	Percolator PEP (by Search Engine): B3 Sequest HT	Percolator PEP (by Search Engine): C3 Sequest HT
	[R].VAPEEHPVLLTEAPLNPK.[A]		P60710; P63260	P60710 [96-113]; P63260 [96-113]	4.32	4.92	3.94	2	6	91	0	High	1954.06	652.028	977.536	652.026	14.2747	24.6394	24.4885		0.0002732	0.0006807		2.849e-17	4.468e-09
	[K].QEYDESGPSIVHR.[K]		P60710; P63260	P60710 [360-372]; P63260 [360-372]	3.38	4.64		2	5	17	0	High	1516.7	758.856	506.239		12.0553	19.068			0.0002732			5.941e-12
	[KR].DSYVGDEAQSKR.[G]		P63268; V9GXQ2; P60710; P63260	P63268 [52-63]; V9GXQ2 [27-38]; P60710 [51-62]; P63260 [51-62]	3.33	2.81		4	15	25	1	High	1354.62	452.213	452.213		10.6538	15.9301			0.0002732			3.358e-08
	[R].MQKEITALAPSTMK.[I]	1xOxidation [M13]	P63268; P60710; P63260	P63268 [314-327]; P60710 [313-326]; P63260 [313-326]	2.88	1.69		3	9	4	1	High	1564.81	522.274	782.907		12.5012	20.1146			0.0002732			4.051e-06
	[K].EITALAPSTMK.[I]		P63268; P60710; P63260	P63268 [317-327]; P60710 [316-326]; P63260 [316-326]	2.76	1.73		3	9	5	0	High	1161.62	581.313	581.312		13.3825	22.4551			0.0002732			0.002368
	[K].EITALAPSTMK.[I]	1xOxidation [M10]	P63268; P60710; P63260	P63268 [317-327]; P60710 [316-326]; P63260 [316-326]	2.72	2.31	1.97	3	9	19	0	High	1177.61	589.31	589.31	589.31	12.4983	20.0041	20.0306		0.0002732	0.0006807		1.932e-05	0.0003033
	[K].EITALAPSTMKIK.[IQ]	1xOxidation [M10]	P63268; P60710; P63260	P63268 [317-329]; P60710 [316-328]; P63260 [316-328]	2.68	2.91		3	9	14	1	High	1418.79	473.602	709.9		12.64	20.4075			0.0002732			2.52e-07
	[R].AVFPSIVGRPR.[H]		P63268; P60710; P63260	P63268 [30-40]; P60710 [29-39]; P63260 [29-39]	2.63	2.39	2.61	3	18	115	0	High	1198.71	400.24	400.24	400.241	13.9614	25.7364	23.2275		0.0002732	0.0006807		9.774e-07	0.0001042
	[K].AGFAGDDAPR.[A]		P63268; P60710; P63260	P63268 [20-29]; P60710 [19-28]; P63260 [19-28]	2.46	2.02	2.19	3	18	72	0	High	976.448	488.729	488.728	488.727	11.6723	18.2713	17.6252		0.0002732	0.0006807		5.705e-06	0.000242
	[KR].DSYVGDEAQSK.[R]		P63268; V9GXQ2; P60710; P63260	P63268 [52-62]; V9GXQ2 [27-37]; P60710 [51-61]; P63260 [51-61]	2.37	2.04		4	15	14	0	High	1198.52	599.764	599.765		11.0089	16.9838			0.0002732			4.136e-05
	[K].CDVDIRK.[D]	1xCarbamidomethyl [C1]	Q8BFZ3; P60710; P63260	Q8BFZ3 [286-292]; P60710 [285-291]; P63260 [285-291]	2.25	2.02		3	6	9	1	High	905.451	453.229	453.229		10.5631	15.0444			0.0007502			0.01657
	[RK].SYELPDGQVITIGNER.[F]		Q8BFZ3; P63268; P60710; P63260	Q8BFZ3 [240-255]; P63268 [240-255]; P60710 [239-254]; P63260 [239-254]	2.11	3.32	2.48	4	10	90	0	High	1790.89	895.951	895.95	895.949	15.5214	28.6627	28.3355		0.0002732	0.0006807		2.57e-10	4.897e-07
	[KR].IIAPPER.[KD]		Q8BFZ3; P63268; P60710; P63260	Q8BFZ3 [330-336]; P63268 [330-336]; P60710 [329-335]; P63260 [329-335]	2.1	1.76	1.62	4	10	11	0	High	795.472	398.24	398.24	398.24	11.703	18.2134	17.9466		0.0005116	0.000998		0.01037	0.02107
	[K].IIAPPERK.[Y]		Q8BFZ3; P63268; P60710; P63260	Q8BFZ3 [330-337]; P63268 [330-337]; P60710 [329-336]; P63260 [329-336]	1.99	1.41		4	9	7	1	High	923.567	462.288	462.287		11.0148	15.9799			0.0002732			0.008497
	[K].RGILTLK.[Y]		Q8BFZ3; P63268; P60710; P63260	Q8BFZ3 [63-69]; P63268 [63-69]; P60710 [62-68]; P63260 [62-68]	1.98	2.03		4	15	1	1	High	800.535	400.771	400.771		13.258	21.1001			0.04361			0.3736
	[K].QEYDESGPSIVHRK.[C]		P60710; P63260	P60710 [360-373]; P63260 [360-373]	1.96	3.19		2	5	11	1	High	1644.8	548.937	822.903		11.6226	17.6321			0.0002732			1.668e-09
	[K].CDVDIR.[K]	1xCarbamidomethyl [C1]	Q8BFZ3; P60710; P63260	Q8BFZ3 [286-291]; P60710 [285-290]; P63260 [285-290]	1.93	2.09		3	6	4	0	High	777.356	389.182	389.181		11.2879	16.9422			0.003149			0.06258
	[R].DLTDYLMK.[I]		Q8BFZ3; P63268; P60710; P63260	Q8BFZ3 [185-192]; P63268 [185-192]; P60710 [184-191]; P63260 [184-191]	1.78			4	14	1	0	High	998.486	499.747			15.8424
	[K].IKIIAPPER.[K]		Q8BFZ3; P63268; P60710; P63260	Q8BFZ3 [328-336]; P63268 [328-336]; P60710 [327-335]; P63260 [327-335]	1.76	2.18		4	9	10	1	High	1036.65	518.83	518.829		12.7703	20.4544			0.0002732			0.004266
	[R].MQKEITALAPSTMK.[I]	2xOxidation [M1; M13]	P63268; P60710; P63260	P63268 [314-327]; P60710 [313-326]; P63260 [313-326]	1.7	2.31		3	9	17	1	High	1580.8	527.606	790.905		12.0633	18.8645			0.0002732			1.241e-09
	[R].EIVRDIKEK.[L]		P63268; P60710; P63260	P63268 [208-216]; P60710 [207-215]; P63260 [207-215]	1.68	1.72		3	10	3	2	High	1129.66	565.332	565.332		11.1533	16.3348			0.0007502			0.01743
	[R].DLTDYLMK.[I]	1xOxidation [M7]	Q8BFZ3; P63268; P60710; P63260	Q8BFZ3 [185-192]; P63268 [185-192]; P60710 [184-191]; P63260 [184-191]	1.64	1.93		4	14	4	0	High	1014.48	507.745	507.744		14.7966	25.8303			0.001414			0.02612
	[R].GYSFTTTAER.[E]		P60710; P63260	P60710 [197-206]; P63260 [197-206]	1.58	2.41		2	5	14	0	High	1132.53	566.767	566.767		12.6602	20.8893			0.0002732			0.0008213
	[K].IKIIAPPERK.[Y]		Q8BFZ3; P63268; P60710; P63260	Q8BFZ3 [328-337]; P63268 [328-337]; P60710 [327-336]; P63260 [327-336]	1.48	2.93	1.69	4	9	19	2	High	1164.75	388.92	388.92	388.92	12.1985	18.5676	18.5037		0.0002732	0.000998		1.801e-05	0.02092
	[-].MEEEIAALVIDNGSGMCK.[A]	1xCarbamidomethyl [C17]; 1xOxidation [M16]; 1xMet-loss+Acetyl [N-Term]	P63260	P63260 [1-18]		3.77	2.82	1	3	48	0	High	1893.86		947.432	947.431		33.6339	33.3315		0.0002732	0.0006807		4.593e-14	8.979e-10
	[-].MEEEIAALVIDNGSGMCK.[A]	1xCarbamidomethyl [C17]; 1xMet-loss+Acetyl [N-Term]	P63260	P63260 [1-18]		3.11		1	3	6	0	High	1877.86		939.434			34.815			0.0002732			3.745e-12
	[-].MEEEIAALVIDNGSGMCKAGFAGDDAPR.[A]	1xCarbamidomethyl [C17]; 1xOxidation [M16]; 1xMet-loss+Acetyl [N-Term]	P63260	P63260 [1-28]		5.46	2.13	1	3	11	1	High	2851.29		951.101	951.101		32.0036	31.971		0.0002732	0.0006807		3.723e-17	0.001291
	[R].MQKEITALAPSTMKIK.[IQ]	2xOxidation [M1; M13]	P63268; P60710; P63260	P63268 [314-329]; P60710 [313-328]; P63260 [313-328]		4.13		3	9	7	2	High	1821.98		607.998			19.4716			0.0002732			2.69e-10
	[R].MQKEITALAPSTMKIK.[IQ]	1xOxidation [M13]	P63268; P60710; P63260	P63268 [314-329]; P60710 [313-328]; P63260 [313-328]		1.97		3	9	1	2	High	1805.99		452.252			20.6178			0.001626			0.02912
	[R].VAPEEHPVLLTEAPLNPKANREK.[M]	1xDeamidated [N16]	P60710; P63260	P60710 [96-118]; P63260 [96-118]		2.64		2	6	1	2	High	2553.37		851.801			22.18			0.0002732			1.066e-06
	[R].VAPEEHPVLLTEAPLNPKANREK.[M]		P60710; P63260	P60710 [96-118]; P63260 [96-118]		4.85		2	6	8	2	High	2552.38		851.465			22.213			0.0002732			1.362e-15
	[R].VAPEEHPVLLTEAPLNPKANR.[E]		P60710; P63260	P60710 [96-116]; P63260 [96-116]		6.36		2	6	11	1	High	2295.25		765.753			23.2004			0.0002732			2.834e-16
	[RK].SYELPDGQVITIGNERFR.[C]	1xDeamidated [N14]	Q8BFZ3; P63268; P60710; P63260	Q8BFZ3 [240-257]; P63268 [240-257]; P60710 [239-256]; P63260 [239-256]		2.69		4	10	1	1	High	2095.05		699.021			29.4695			0.0002732			1.717e-05
	[RK].SYELPDGQVITIGNERFR.[C]		Q8BFZ3; P63268; P60710; P63260	Q8BFZ3 [240-257]; P63268 [240-257]; P60710 [239-256]; P63260 [239-256]		2.84		4	10	8	1	High	2094.06		698.692			28.0724			0.0002732			5.609e-08
	[RK].SYELPDGQVITIGNER.[F]	1xDeamidated [N/Q]	Q8BFZ3; P63268; P60710; P63260	Q8BFZ3 [240-255]; P63268 [240-255]; P60710 [239-254]; P63260 [239-254]		3.14		4	10	14	0	High	1791.88		896.443			29.5668			0.0002732			8.297e-12
	[R].TTGIVMDSGDGVTHTVPIYEGYALPHAILR.[L]	1xOxidation [M6]	Q8BFZ3; P60710; P63260	Q8BFZ3 [149-178]; P60710 [148-177]; P63260 [148-177]		6.62		3	6	97	0	High	3199.61		800.658			29.3138			0.0002732			5.378e-19
	[R].TTGIVMDSGDGVTHTVPIYEGYALPHAILR.[L]		Q8BFZ3; P60710; P63260	Q8BFZ3 [149-178]; P60710 [148-177]; P63260 [148-177]		4.69		3	6	4	0	High	3183.61		796.658			29.7149			0.0002732			1.259e-09
	[K].EKLCYVALDFEQEMATAASSSSLEK.[S]	1xCarbamidomethyl [C4]; 1xDeamidated [Q12]; 1xOxidation [M14]	P60710; P63260	P60710 [214-238]; P63260 [214-238]		2.57		2	4	1	1	High	2824.29		942.107			28.5707			0.0002732			1.611e-05
	[K].EKLCYVALDFEQEMATAASSSSLEK.[S]	1xCarbamidomethyl [C4]; 1xOxidation [M14]	P60710; P63260	P60710 [214-238]; P63260 [214-238]		2.65		2	4	8	1	High	2823.31		941.774			28.4981			0.0002732			2.427e-07
	[R].DIKEKLCYVALDFEQEMATAASSSSLEK.[S]	1xCarbamidomethyl [C7]; 1xOxidation [M17]	P60710; P63260	P60710 [211-238]; P63260 [211-238]		2.48		2	4	2	2	High	3179.51		795.633			30.9994			0.0002732			1.353e-05
	[K].DLYANTVLSGGTTMYPGIADRMQKEITALAPSTMK.[I]	1xDeamidated [Q23]; 3xOxidation [M14; M22; M34]	P60710; P63260	P60710 [292-326]; P63260 [292-326]		1.96		2	5	1	2	High	3793.83		949.217			27.9392			0.00694			0.1105
	[K].DLYANTVLSGGTTMYPGIADRMQK.[E]	2xOxidation [M14; M22]	P60710; P63260	P60710 [292-315]; P63260 [292-315]		3.93		2	5	3	1	High	2634.25		878.756			26.339			0.0002732			1.172e-13
	[K].DLYANTVLSGGTTMYPGIADR.[M]	1xDeamidated [N5]; 1xOxidation [M14]	P60710; P63260	P60710 [292-312]; P63260 [292-312]		2.31		2	5	4	0	High	2232.05		744.691			28.7981			0.0002732			2.155e-05
	[K].DLYANTVLSGGTTMYPGIADR.[M]	1xOxidation [M14]	P60710; P63260	P60710 [292-312]; P63260 [292-312]		4.9	2.18	2	5	36	0	High	2231.06		1116.04	744.361		28.9143	28.9348		0.0002732	0.0006807		1.738e-13	0.001848
	[K].AGFAGDDAPRAVFPSIVGRPR.[H]		P63268; P60710; P63260	P63268 [20-40]; P60710 [19-39]; P63260 [19-39]		4.23		3	18	6	1	High	2156.14		539.789			25.8891			0.0002732			1.402e-12
	[R].CPEALFQPSFLGMESCGIHETTFNSIMK.[C]	2xCarbamidomethyl [C1; C16]; 2xOxidation [M13; M27]	P60710; P63260	P60710 [257-284]; P63260 [257-284]		3.27		2	4	5	0	High	3263.45		1088.49			29.8637			0.0002732			3.932e-05
	[K].CDVDIRKDLYANTVLSGGTTMYPGIADR.[M]	1xCarbamidomethyl [C1]; 1xDeamidated [N12]; 1xOxidation [M21]	P60710; P63260	P60710 [285-312]; P63260 [285-312]		3.32		2	5	4	2	High	3118.48		780.381			28.5749			0.0002732			2.575e-06
	[K].CDVDIRKDLYANTVLSGGTTMYPGIADR.[M]	1xCarbamidomethyl [C1]; 1xOxidation [M21]	P60710; P63260	P60710 [285-312]; P63260 [285-312]		6.42		2	5	25	2	High	3117.5		780.13			27.9262			0.0002732			1.78e-19
	[K].ILTERGYSFTTTAEREIVR.[D]		P60710; P63260	P60710 [192-210]; P63260 [192-210]		1.48		2	5	2	2	High	2242.18		561.301			25.6521			0.0002732			0.002084
	[K].ILTERGYSFTTTAER.[E]		P60710; P63260	P60710 [192-206]; P63260 [192-206]		4.29		2	5	13	1	High	1744.89		582.3			22.5706			0.0002732			4.279e-10
	[R].LDLAGRDLTDYLMK.[I]	1xOxidation [M13]	Q8BFZ3; P63268; P60710; P63260	Q8BFZ3 [179-192]; P63268 [179-192]; P60710 [178-191]; P63260 [178-191]		2.75		4	14	21	1	High	1639.84		820.418			27.7521			0.0002732			1.331e-06
	[R].HQGVMVGMGQK.[D]	1xOxidation [M5]	Q8BFZ3; P63268; P60710; P63260	Q8BFZ3 [41-51]; P63268 [41-51]; P60710 [40-50]; P63260 [40-50]		2.04		4	16	1	0	High	1187.57		396.527			16.2369			0.001187			0.02197
	[R].HQGVMVGMGQK.[D]	2xOxidation [M5; M8]	Q8BFZ3; P63268; P60710; P63260	Q8BFZ3 [41-51]; P63268 [41-51]; P60710 [40-50]; P63260 [40-50]		2.48		4	16	14	0	High	1203.56		602.284			14.0001			0.0002732			2.142e-07
	[R].HQGVMVGMGQKDSYVGDEAQSKR.[G]	1xDeamidated [Q10]; 2xOxidation [M5; M8]	P63268; P60710; P63260	P63268 [41-63]; P60710 [40-62]; P63260 [40-62]		1.74		3	14	1	2	High	2540.15		508.839			17.9948			0.005751			0.0951
	[R].HQGVMVGMGQKDSYVGDEAQSKR.[G]	1xOxidation [M]	P63268; P60710; P63260	P63268 [41-63]; P60710 [40-62]; P63260 [40-62]		3.35		3	14	3	2	High	2523.17		631.549			18.2746			0.0002732			2.817e-07
	[R].HQGVMVGMGQKDSYVGDEAQSKR.[G]		P63268; P60710; P63260	P63268 [41-63]; P60710 [40-62]; P63260 [40-62]		1.49		3	14	1	2	High	2507.18		627.55			20.0254			0.0002732			0.001517
	[R].HQGVMVGMGQKDSYVGDEAQSK.[R]	2xOxidation [M5; M8]	P63268; P60710; P63260	P63268 [41-62]; P60710 [40-61]; P63260 [40-61]		8.01		3	14	19	1	High	2383.07		795.027			17.6795			0.0002732			2.362e-17
	[R].HQGVMVGMGQKDSYVGDEAQSK.[R]	1xOxidation [M5]	P63268; P60710; P63260	P63268 [41-62]; P60710 [40-61]; P63260 [40-61]		3.08		3	14	1	1	High	2367.07		592.523			19.3268			0.0002732			1.522e-05
	[R].HQGVMVGMGQKDSYVGDEAQSKR.[G]	2xOxidation [M5; M8]	P63268; P60710; P63260	P63268 [41-63]; P60710 [40-62]; P63260 [40-62]		8.31		3	14	26	2	High	2539.17		635.548			17.2749			0.0002732			1.014e-18
	[R].GYSFTTTAEREIVRDIK.[E]		P60710; P63260	P60710 [197-213]; P63260 [197-213]		2		2	4	2	2	High	1986.03		662.681			26.532			0.0002732			0.001981
	[R].GYSFTTTAEREIVR.[D]		P60710; P63260	P60710 [197-210]; P63260 [197-210]		2.56		2	5	18	1	High	1629.82		815.416			24.142			0.0002732			5.416e-08
	[R].LDLAGRDLTDYLMK.[I]		Q8BFZ3; P63268; P60710; P63260	Q8BFZ3 [179-192]; P63268 [179-192]; P60710 [178-191]; P63260 [178-191]		2.24		4	14	2	1	High	1623.84		541.951			29.5737			0.0002732			5.426e-05
	[K].LCYVALDFEQEMATAASSSSLEK.[S]	1xCarbamidomethyl [C2]; 1xDeamidated [Q10]; 1xOxidation [M12]	P60710; P63260	P60710 [216-238]; P63260 [216-238]		3.92		2	4	1	0	High	2567.15		856.397			29.3567			0.0002732			4.736e-07
	[K].LCYVALDFEQEMATAASSSSLEK.[S]	1xCarbamidomethyl [C2]; 1xOxidation [M12]	P60710; P63260	P60710 [216-238]; P63260 [216-238]		4.35	2.22	2	4	39	0	High	2566.17		856.061	856.062		29.5148	29.3798		0.0002732	0.0006807		3.025e-10	3.537e-05
	[R].KDLYANTVLSGGTTMYPGIADR.[M]	1xOxidation [M15]	P60710; P63260	P60710 [291-312]; P63260 [291-312]		6.6		2	5	4	1	High	2359.16		787.058			25.7472			0.0002732			7.11e-14
n/a	High	High	Actin, gamma-enteric smooth muscle OS=Mus musculus OX=10090 GN=Actg2 PE=1 SV=1	Master Protein	P63268	Actg2	mmu:11468; P12718; P63268	114.13	1040.27	30.22	15	23	6	63	477	19	2	42	376	41.9
	Annotated Sequence	Modifications	Master Protein Accessions	Positions in Master Proteins	XCorr (by Search Engine): A3 Sequest HT	XCorr (by Search Engine): B3 Sequest HT	XCorr (by Search Engine): C3 Sequest HT	# Protein Groups	# Proteins	# PSMs	# Missed Cleavages	Confidence	Theo. MH+ [Da]	m/z [Da] (by Search Engine): A3 Sequest HT	m/z [Da] (by Search Engine): B3 Sequest HT	m/z [Da] (by Search Engine): C3 Sequest HT	RT [min] (by Search Engine): A3 Sequest HT	RT [min] (by Search Engine): B3 Sequest HT	RT [min] (by Search Engine): C3 Sequest HT	Percolator q-Value (by Search Engine): A3 Sequest HT	Percolator q-Value (by Search Engine): B3 Sequest HT	Percolator q-Value (by Search Engine): C3 Sequest HT	Percolator PEP (by Search Engine): A3 Sequest HT	Percolator PEP (by Search Engine): B3 Sequest HT	Percolator PEP (by Search Engine): C3 Sequest HT
	[KR].DSYVGDEAQSKR.[G]		P63268; V9GXQ2; P60710; P63260	P63268 [52-63]; V9GXQ2 [27-38]; P60710 [51-62]; P63260 [51-62]	3.33	2.81		4	15	25	1	High	1354.62	452.213	452.213		10.6538	15.9301			0.0002732			3.358e-08
	[R].MQKEITALAPSTMK.[I]	1xOxidation [M13]	P63268; P60710; P63260	P63268 [314-327]; P60710 [313-326]; P63260 [313-326]	2.88	1.69		3	9	4	1	High	1564.81	522.274	782.907		12.5012	20.1146			0.0002732			4.051e-06
	[K].EITALAPSTMK.[I]		P63268; P60710; P63260	P63268 [317-327]; P60710 [316-326]; P63260 [316-326]	2.76	1.73		3	9	5	0	High	1161.62	581.313	581.312		13.3825	22.4551			0.0002732			0.002368
	[K].EITALAPSTMK.[I]	1xOxidation [M10]	P63268; P60710; P63260	P63268 [317-327]; P60710 [316-326]; P63260 [316-326]	2.72	2.31	1.97	3	9	19	0	High	1177.61	589.31	589.31	589.31	12.4983	20.0041	20.0306		0.0002732	0.0006807		1.932e-05	0.0003033
	[K].EITALAPSTMKIK.[IQ]	1xOxidation [M10]	P63268; P60710; P63260	P63268 [317-329]; P60710 [316-328]; P63260 [316-328]	2.68	2.91		3	9	14	1	High	1418.79	473.602	709.9		12.64	20.4075			0.0002732			2.52e-07
	[R].AVFPSIVGRPR.[H]		P63268; P60710; P63260	P63268 [30-40]; P60710 [29-39]; P63260 [29-39]	2.63	2.39	2.61	3	18	115	0	High	1198.71	400.24	400.24	400.241	13.9614	25.7364	23.2275		0.0002732	0.0006807		9.774e-07	0.0001042
	[K].AGFAGDDAPR.[A]		P63268; P60710; P63260	P63268 [20-29]; P60710 [19-28]; P63260 [19-28]	2.46	2.02	2.19	3	18	72	0	High	976.448	488.729	488.728	488.727	11.6723	18.2713	17.6252		0.0002732	0.0006807		5.705e-06	0.000242
	[KR].DSYVGDEAQSK.[R]		P63268; V9GXQ2; P60710; P63260	P63268 [52-62]; V9GXQ2 [27-37]; P60710 [51-61]; P63260 [51-61]	2.37	2.04		4	15	14	0	High	1198.52	599.764	599.765		11.0089	16.9838			0.0002732			4.136e-05
	[RK].SYELPDGQVITIGNER.[F]		Q8BFZ3; P63268; P60710; P63260	Q8BFZ3 [240-255]; P63268 [240-255]; P60710 [239-254]; P63260 [239-254]	2.11	3.32	2.48	4	10	90	0	High	1790.89	895.951	895.95	895.949	15.5214	28.6627	28.3355		0.0002732	0.0006807		2.57e-10	4.897e-07
	[KR].IIAPPER.[KD]		Q8BFZ3; P63268; P60710; P63260	Q8BFZ3 [330-336]; P63268 [330-336]; P60710 [329-335]; P63260 [329-335]	2.1	1.76	1.62	4	10	11	0	High	795.472	398.24	398.24	398.24	11.703	18.2134	17.9466		0.0005116	0.000998		0.01037	0.02107
	[K].IIAPPERK.[Y]		Q8BFZ3; P63268; P60710; P63260	Q8BFZ3 [330-337]; P63268 [330-337]; P60710 [329-336]; P63260 [329-336]	1.99	1.41		4	9	7	1	High	923.567	462.288	462.287		11.0148	15.9799			0.0002732			0.008497
	[K].RGILTLK.[Y]		Q8BFZ3; P63268; P60710; P63260	Q8BFZ3 [63-69]; P63268 [63-69]; P60710 [62-68]; P63260 [62-68]	1.98	2.03		4	15	1	1	High	800.535	400.771	400.771		13.258	21.1001			0.04361			0.3736
	[R].DLTDYLMK.[I]		Q8BFZ3; P63268; P60710; P63260	Q8BFZ3 [185-192]; P63268 [185-192]; P60710 [184-191]; P63260 [184-191]	1.78			4	14	1	0	High	998.486	499.747			15.8424
	[K].IKIIAPPER.[K]		Q8BFZ3; P63268; P60710; P63260	Q8BFZ3 [328-336]; P63268 [328-336]; P60710 [327-335]; P63260 [327-335]	1.76	2.18		4	9	10	1	High	1036.65	518.83	518.829		12.7703	20.4544			0.0002732			0.004266
	[R].MQKEITALAPSTMK.[I]	2xOxidation [M1; M13]	P63268; P60710; P63260	P63268 [314-327]; P60710 [313-326]; P63260 [313-326]	1.7	2.31		3	9	17	1	High	1580.8	527.606	790.905		12.0633	18.8645			0.0002732			1.241e-09
	[R].EIVRDIKEK.[L]		P63268; P60710; P63260	P63268 [208-216]; P60710 [207-215]; P63260 [207-215]	1.68	1.72		3	10	3	2	High	1129.66	565.332	565.332		11.1533	16.3348			0.0007502			0.01743
	[R].DLTDYLMK.[I]	1xOxidation [M7]	Q8BFZ3; P63268; P60710; P63260	Q8BFZ3 [185-192]; P63268 [185-192]; P60710 [184-191]; P63260 [184-191]	1.64	1.93		4	14	4	0	High	1014.48	507.745	507.744		14.7966	25.8303			0.001414			0.02612
	[K].IKIIAPPERK.[Y]		Q8BFZ3; P63268; P60710; P63260	Q8BFZ3 [328-337]; P63268 [328-337]; P60710 [327-336]; P63260 [327-336]	1.48	2.93	1.69	4	9	19	2	High	1164.75	388.92	388.92	388.92	12.1985	18.5676	18.5037		0.0002732	0.000998		1.801e-05	0.02092
	[R].MQKEITALAPSTMKIK.[IQ]	2xOxidation [M1; M13]	P63268; P60710; P63260	P63268 [314-329]; P60710 [313-328]; P63260 [313-328]		4.13		3	9	7	2	High	1821.98		607.998			19.4716			0.0002732			2.69e-10
	[R].MQKEITALAPSTMKIK.[IQ]	1xOxidation [M13]	P63268; P60710; P63260	P63268 [314-329]; P60710 [313-328]; P63260 [313-328]		1.97		3	9	1	2	High	1805.99		452.252			20.6178			0.001626			0.02912
	[K].YPIEHGIITNWDDMEK.[I]	1xOxidation [M14]	P63268	P63268 [70-85]		1.78		1	8	1	0	High	1976.91		659.641			24.806			0.0002732			0.006316
	[RK].SYELPDGQVITIGNERFR.[C]	1xDeamidated [N14]	Q8BFZ3; P63268; P60710; P63260	Q8BFZ3 [240-257]; P63268 [240-257]; P60710 [239-256]; P63260 [239-256]		2.69		4	10	1	1	High	2095.05		699.021			29.4695			0.0002732			1.717e-05
	[RK].SYELPDGQVITIGNERFR.[C]		Q8BFZ3; P63268; P60710; P63260	Q8BFZ3 [240-257]; P63268 [240-257]; P60710 [239-256]; P63260 [239-256]		2.84		4	10	8	1	High	2094.06		698.692			28.0724			0.0002732			5.609e-08
	[RK].SYELPDGQVITIGNER.[F]	1xDeamidated [N/Q]	Q8BFZ3; P63268; P60710; P63260	Q8BFZ3 [240-255]; P63268 [240-255]; P60710 [239-254]; P63260 [239-254]		3.14		4	10	14	0	High	1791.88		896.443			29.5668			0.0002732			8.297e-12
	[K].AGFAGDDAPRAVFPSIVGRPR.[H]		P63268; P60710; P63260	P63268 [20-40]; P60710 [19-39]; P63260 [19-39]		4.23		3	18	6	1	High	2156.14		539.789			25.8891			0.0002732			1.402e-12
	[K].CDIDIRKDLYANNVLSGGTTMYPGIADR.[M]	1xCarbamidomethyl [C1]; 1xOxidation [M21]	P63268	P63268 [286-313]		1.57		1	3	1	2	High	3144.51		786.88			29.4957			0.002577			0.04013
	[R].LDLAGRDLTDYLMK.[I]	1xOxidation [M13]	Q8BFZ3; P63268; P60710; P63260	Q8BFZ3 [179-192]; P63268 [179-192]; P60710 [178-191]; P63260 [178-191]		2.75		4	14	21	1	High	1639.84		820.418			27.7521			0.0002732			1.331e-06
	[R].HQGVMVGMGQK.[D]	1xOxidation [M5]	Q8BFZ3; P63268; P60710; P63260	Q8BFZ3 [41-51]; P63268 [41-51]; P60710 [40-50]; P63260 [40-50]		2.04		4	16	1	0	High	1187.57		396.527			16.2369			0.001187			0.02197
	[R].HQGVMVGMGQK.[D]	2xOxidation [M5; M8]	Q8BFZ3; P63268; P60710; P63260	Q8BFZ3 [41-51]; P63268 [41-51]; P60710 [40-50]; P63260 [40-50]		2.48		4	16	14	0	High	1203.56		602.284			14.0001			0.0002732			2.142e-07
	[R].HQGVMVGMGQKDSYVGDEAQSKR.[G]	1xDeamidated [Q10]; 2xOxidation [M5; M8]	P63268; P60710; P63260	P63268 [41-63]; P60710 [40-62]; P63260 [40-62]		1.74		3	14	1	2	High	2540.15		508.839			17.9948			0.005751			0.0951
	[R].HQGVMVGMGQKDSYVGDEAQSKR.[G]	1xOxidation [M]	P63268; P60710; P63260	P63268 [41-63]; P60710 [40-62]; P63260 [40-62]		3.35		3	14	3	2	High	2523.17		631.549			18.2746			0.0002732			2.817e-07
	[R].HQGVMVGMGQKDSYVGDEAQSKR.[G]		P63268; P60710; P63260	P63268 [41-63]; P60710 [40-62]; P63260 [40-62]		1.49		3	14	1	2	High	2507.18		627.55			20.0254			0.0002732			0.001517
	[R].HQGVMVGMGQKDSYVGDEAQSK.[R]	2xOxidation [M5; M8]	P63268; P60710; P63260	P63268 [41-62]; P60710 [40-61]; P63260 [40-61]		8.01		3	14	19	1	High	2383.07		795.027			17.6795			0.0002732			2.362e-17
	[R].HQGVMVGMGQKDSYVGDEAQSK.[R]	1xOxidation [M5]	P63268; P60710; P63260	P63268 [41-62]; P60710 [40-61]; P63260 [40-61]		3.08		3	14	1	1	High	2367.07		592.523			19.3268			0.0002732			1.522e-05
	[R].HQGVMVGMGQKDSYVGDEAQSKR.[G]	2xOxidation [M5; M8]	P63268; P60710; P63260	P63268 [41-63]; P60710 [40-62]; P63260 [40-62]		8.31		3	14	26	2	High	2539.17		635.548			17.2749			0.0002732			1.014e-18
	[R].LDLAGRDLTDYLMK.[I]		Q8BFZ3; P63268; P60710; P63260	Q8BFZ3 [179-192]; P63268 [179-192]; P60710 [178-191]; P63260 [178-191]		2.24		4	14	2	1	High	1623.84		541.951			29.5737			0.0002732			5.426e-05
n/a	High	High	Beta-actin-like protein 2 OS=Mus musculus OX=10090 GN=Actbl2 PE=1 SV=1	Master Protein	Q8BFZ3	Actbl2	mmu:238880; Q8BFZ3	31.98	970.89	10.45	9	14	3	20	380	8	2	29	376	42
	Annotated Sequence	Modifications	Master Protein Accessions	Positions in Master Proteins	XCorr (by Search Engine): A3 Sequest HT	XCorr (by Search Engine): B3 Sequest HT	XCorr (by Search Engine): C3 Sequest HT	# Protein Groups	# Proteins	# PSMs	# Missed Cleavages	Confidence	Theo. MH+ [Da]	m/z [Da] (by Search Engine): A3 Sequest HT	m/z [Da] (by Search Engine): B3 Sequest HT	m/z [Da] (by Search Engine): C3 Sequest HT	RT [min] (by Search Engine): A3 Sequest HT	RT [min] (by Search Engine): B3 Sequest HT	RT [min] (by Search Engine): C3 Sequest HT	Percolator q-Value (by Search Engine): A3 Sequest HT	Percolator q-Value (by Search Engine): B3 Sequest HT	Percolator q-Value (by Search Engine): C3 Sequest HT	Percolator PEP (by Search Engine): A3 Sequest HT	Percolator PEP (by Search Engine): B3 Sequest HT	Percolator PEP (by Search Engine): C3 Sequest HT
	[K].CDVDIRK.[D]	1xCarbamidomethyl [C1]	Q8BFZ3; P60710; P63260	Q8BFZ3 [286-292]; P60710 [285-291]; P63260 [285-291]	2.25	2.02		3	6	9	1	High	905.451	453.229	453.229		10.5631	15.0444			0.0007502			0.01657
	[RK].SYELPDGQVITIGNER.[F]		Q8BFZ3; P63268; P60710; P63260	Q8BFZ3 [240-255]; P63268 [240-255]; P60710 [239-254]; P63260 [239-254]	2.11	3.32	2.48	4	10	90	0	High	1790.89	895.951	895.95	895.949	15.5214	28.6627	28.3355		0.0002732	0.0006807		2.57e-10	4.897e-07
	[KR].IIAPPER.[KD]		Q8BFZ3; P63268; P60710; P63260	Q8BFZ3 [330-336]; P63268 [330-336]; P60710 [329-335]; P63260 [329-335]	2.1	1.76	1.62	4	10	11	0	High	795.472	398.24	398.24	398.24	11.703	18.2134	17.9466		0.0005116	0.000998		0.01037	0.02107
	[K].IIAPPERK.[Y]		Q8BFZ3; P63268; P60710; P63260	Q8BFZ3 [330-337]; P63268 [330-337]; P60710 [329-336]; P63260 [329-336]	1.99	1.41		4	9	7	1	High	923.567	462.288	462.287		11.0148	15.9799			0.0002732			0.008497
	[K].RGILTLK.[Y]		Q8BFZ3; P63268; P60710; P63260	Q8BFZ3 [63-69]; P63268 [63-69]; P60710 [62-68]; P63260 [62-68]	1.98	2.03		4	15	1	1	High	800.535	400.771	400.771		13.258	21.1001			0.04361			0.3736
	[K].CDVDIR.[K]	1xCarbamidomethyl [C1]	Q8BFZ3; P60710; P63260	Q8BFZ3 [286-291]; P60710 [285-290]; P63260 [285-290]	1.93	2.09		3	6	4	0	High	777.356	389.182	389.181		11.2879	16.9422			0.003149			0.06258
	[R].DLTDYLMK.[I]		Q8BFZ3; P63268; P60710; P63260	Q8BFZ3 [185-192]; P63268 [185-192]; P60710 [184-191]; P63260 [184-191]	1.78			4	14	1	0	High	998.486	499.747			15.8424
	[K].IKIIAPPER.[K]		Q8BFZ3; P63268; P60710; P63260	Q8BFZ3 [328-336]; P63268 [328-336]; P60710 [327-335]; P63260 [327-335]	1.76	2.18		4	9	10	1	High	1036.65	518.83	518.829		12.7703	20.4544			0.0002732			0.004266
	[R].DLTDYLMK.[I]	1xOxidation [M7]	Q8BFZ3; P63268; P60710; P63260	Q8BFZ3 [185-192]; P63268 [185-192]; P60710 [184-191]; P63260 [184-191]	1.64	1.93		4	14	4	0	High	1014.48	507.745	507.744		14.7966	25.8303			0.001414			0.02612
	[K].IKIIAPPERK.[Y]		Q8BFZ3; P63268; P60710; P63260	Q8BFZ3 [328-337]; P63268 [328-337]; P60710 [327-336]; P63260 [327-336]	1.48	2.93	1.69	4	9	19	2	High	1164.75	388.92	388.92	388.92	12.1985	18.5676	18.5037		0.0002732	0.000998		1.801e-05	0.02092
	[RK].SYELPDGQVITIGNERFR.[C]	1xDeamidated [N14]	Q8BFZ3; P63268; P60710; P63260	Q8BFZ3 [240-257]; P63268 [240-257]; P60710 [239-256]; P63260 [239-256]		2.69		4	10	1	1	High	2095.05		699.021			29.4695			0.0002732			1.717e-05
	[RK].SYELPDGQVITIGNERFR.[C]		Q8BFZ3; P63268; P60710; P63260	Q8BFZ3 [240-257]; P63268 [240-257]; P60710 [239-256]; P63260 [239-256]		2.84		4	10	8	1	High	2094.06		698.692			28.0724			0.0002732			5.609e-08
	[RK].SYELPDGQVITIGNER.[F]	1xDeamidated [N/Q]	Q8BFZ3; P63268; P60710; P63260	Q8BFZ3 [240-255]; P63268 [240-255]; P60710 [239-254]; P63260 [239-254]		3.14		4	10	14	0	High	1791.88		896.443			29.5668			0.0002732			8.297e-12
	[R].TTGIVMDSGDGVTHTVPIYEGYALPHAILR.[L]	1xOxidation [M6]	Q8BFZ3; P60710; P63260	Q8BFZ3 [149-178]; P60710 [148-177]; P63260 [148-177]		6.62		3	6	97	0	High	3199.61		800.658			29.3138			0.0002732			5.378e-19
	[R].TTGIVMDSGDGVTHTVPIYEGYALPHAILR.[L]		Q8BFZ3; P60710; P63260	Q8BFZ3 [149-178]; P60710 [148-177]; P63260 [148-177]		4.69		3	6	4	0	High	3183.61		796.658			29.7149			0.0002732			1.259e-09
	[R].LDLAGRDLTDYLMK.[I]	1xOxidation [M13]	Q8BFZ3; P63268; P60710; P63260	Q8BFZ3 [179-192]; P63268 [179-192]; P60710 [178-191]; P63260 [178-191]		2.75		4	14	21	1	High	1639.84		820.418			27.7521			0.0002732			1.331e-06
	[R].HQGVMVGMGQK.[D]	1xOxidation [M5]	Q8BFZ3; P63268; P60710; P63260	Q8BFZ3 [41-51]; P63268 [41-51]; P60710 [40-50]; P63260 [40-50]		2.04		4	16	1	0	High	1187.57		396.527			16.2369			0.001187			0.02197
	[R].HQGVMVGMGQK.[D]	2xOxidation [M5; M8]	Q8BFZ3; P63268; P60710; P63260	Q8BFZ3 [41-51]; P63268 [41-51]; P60710 [40-50]; P63260 [40-50]		2.48		4	16	14	0	High	1203.56		602.284			14.0001			0.0002732			2.142e-07
	[R].HQGVMVGMGQKDCYVGDEAQSK.[R]	1xCarbamidomethyl [C13]; 1xDeamidated [Q]	Q8BFZ3	Q8BFZ3 [41-62]		2.21		1	1	7	1	High	2425.06		809.029			18.8798			0.0002732			0.00112
	[R].HQGVMVGMGQKDCYVGDEAQSK.[R]	1xCarbamidomethyl [C13]	Q8BFZ3	Q8BFZ3 [41-62]		2.91		1	1	22	1	High	2424.07		808.702			17.4308			0.0002732			0.0009816
	[R].HQGVMVGMGQKDCYVGDEAQSKR.[G]	1xCarbamidomethyl [C13]; 2xOxidation [M5; M8]	Q8BFZ3	Q8BFZ3 [41-63]		1.47		1	1	1	2	High	2612.17		653.8			17.8506			0.006267			0.1029
	[R].HQGVMVGMGQKDCYVGDEAQSKR.[G]	1xCarbamidomethyl [C13]; 1xOxidation [M]	Q8BFZ3	Q8BFZ3 [41-63]		6.22		1	1	16	2	High	2596.17		649.803			17.2333			0.0002732			1.089e-10
	[R].HQGVMVGMGQKDCYVGDEAQSKR.[G]	1xCarbamidomethyl [C13]; 1xDeamidated [Q]	Q8BFZ3	Q8BFZ3 [41-63]		3.51		1	1	8	2	High	2581.16		646.05			18.1888			0.0002732			1.373e-06
	[R].HQGVMVGMGQKDCYVGDEAQSKR.[G]	1xCarbamidomethyl [C13]	Q8BFZ3	Q8BFZ3 [41-63]		4.24		1	1	27	2	High	2580.18		645.803			17.0838			0.0002732			4.174e-07
	[R].HQGVMVGMGQKDCYVGDEAQSK.[R]	1xCarbamidomethyl [C13]; 1xOxidation [M5]	Q8BFZ3	Q8BFZ3 [41-62]		3.85		1	1	9	1	High	2440.07		610.777			17.5852			0.0002732			2.56e-05
	[R].LDLAGRDLTDYLMK.[I]		Q8BFZ3; P63268; P60710; P63260	Q8BFZ3 [179-192]; P63268 [179-192]; P60710 [178-191]; P63260 [178-191]		2.24		4	14	2	1	High	1623.84		541.951			29.5737			0.0002732			5.426e-05
n/a	High	n/a	Predicted gene 17087 OS=Mus musculus OX=10090 GN=Gm17087 PE=1 SV=1	Master Protein	V9GXQ2			25.01	64.8		2	4		13	30		2	15	156	17.6
	Annotated Sequence	Modifications	Master Protein Accessions	Positions in Master Proteins	XCorr (by Search Engine): A3 Sequest HT	XCorr (by Search Engine): B3 Sequest HT	XCorr (by Search Engine): C3 Sequest HT	# Protein Groups	# Proteins	# PSMs	# Missed Cleavages	Confidence	Theo. MH+ [Da]	m/z [Da] (by Search Engine): A3 Sequest HT	m/z [Da] (by Search Engine): B3 Sequest HT	m/z [Da] (by Search Engine): C3 Sequest HT	RT [min] (by Search Engine): A3 Sequest HT	RT [min] (by Search Engine): B3 Sequest HT	RT [min] (by Search Engine): C3 Sequest HT	Percolator q-Value (by Search Engine): A3 Sequest HT	Percolator q-Value (by Search Engine): B3 Sequest HT	Percolator q-Value (by Search Engine): C3 Sequest HT	Percolator PEP (by Search Engine): A3 Sequest HT	Percolator PEP (by Search Engine): B3 Sequest HT	Percolator PEP (by Search Engine): C3 Sequest HT
	[KR].DSYVGDEAQSKR.[G]		P63268; V9GXQ2; P60710; P63260	P63268 [52-63]; V9GXQ2 [27-38]; P60710 [51-62]; P63260 [51-62]	3.33	2.81		4	15	25	1	High	1354.62	452.213	452.213		10.6538	15.9301			0.0002732			3.358e-08
	[KR].DSYVGDEAQSK.[R]		P63268; V9GXQ2; P60710; P63260	P63268 [52-62]; V9GXQ2 [27-37]; P60710 [51-61]; P63260 [51-61]	2.37	2.04		4	15	14	0	High	1198.52	599.764	599.765		11.0089	16.9838			0.0002732			4.136e-05
	[R].HQGMMVGMGQRDSYVGDEAQSKR.[G]		V9GXQ2	V9GXQ2 [16-38]		3.33		1	1	3	2	High	2567.15		642.548			17.4477			0.0002732			1.358e-05
	[R].HQGMMVGMGQRDSYVGDEAQSK.[R]		V9GXQ2	V9GXQ2 [16-37]		1.95		1	1	1	1	High	2411.05		804.358			18.7817			0.0002732			0.003127
n/a	High	High	Elongation factor 1-alpha 1 OS=Mus musculus OX=10090 GN=Eef1a1 PE=1 SV=3	Master Protein	P10126	Eef1a1	mmu:13627; P10126; Q61511; Q6ZWN2; Q8BMB8; Q8BVS8; Q99KU5	11.66	116.95	72.58	3	18	17	5	57	40	9	39	462	50.1
	Annotated Sequence	Modifications	Master Protein Accessions	Positions in Master Proteins	XCorr (by Search Engine): A3 Sequest HT	XCorr (by Search Engine): B3 Sequest HT	XCorr (by Search Engine): C3 Sequest HT	# Protein Groups	# Proteins	# PSMs	# Missed Cleavages	Confidence	Theo. MH+ [Da]	m/z [Da] (by Search Engine): A3 Sequest HT	m/z [Da] (by Search Engine): B3 Sequest HT	m/z [Da] (by Search Engine): C3 Sequest HT	RT [min] (by Search Engine): A3 Sequest HT	RT [min] (by Search Engine): B3 Sequest HT	RT [min] (by Search Engine): C3 Sequest HT	Percolator q-Value (by Search Engine): A3 Sequest HT	Percolator q-Value (by Search Engine): B3 Sequest HT	Percolator q-Value (by Search Engine): C3 Sequest HT	Percolator PEP (by Search Engine): A3 Sequest HT	Percolator PEP (by Search Engine): B3 Sequest HT	Percolator PEP (by Search Engine): C3 Sequest HT
	[K].IGGIGTVPVGR.[V]		P10126; P62631	P10126 [256-266]; P62631 [256-266]	2.89	2.6	2.56	2	2	19	0	High	1025.61	513.309	513.309	513.309	13.3321	22.2447	22.171		0.0002732	0.0006807		1.008e-05	6.136e-05
	[R].QTVAVGVIK.[AN]		P10126; P62631	P10126 [431-439]; P62631 [431-439]	2.25	2.55	2.54	2	2	9	0	High	914.567	457.787	457.788	457.787	12.6763	20.2281	20.1727		0.0002732	0.0006807		0.0001294	0.001097
	[K].KLEDGPK.[F]		P10126	P10126 [386-392]	1.83			1	1	1	1	High	786.436	393.721			9.8219
	[K].STTTGHLIYK.[C]		P10126; P62631	P10126 [21-30]; P62631 [21-30]	1.5	2.08	2.58	2	4	4	0	High	1120.6	560.804	560.803	560.803	11.8188	17.7399	17.635		0.0002732	0.0006807		8.664e-05	0.0001401
	[K].QLIVGVNKMDSTEPPYSQK.[R]	1xOxidation [M9]	P10126	P10126 [147-165]		2.9	1.7	1	3	2	1	High	2150.08		717.365	717.365		21.7589	21.6288		0.0002732	0.000998		4.578e-05	0.02115
	[K].QLIVGVNK.[M]		P10126; P62631	P10126 [147-154]; P62631 [147-154]		2.06	2.01	2	4	5	0	High	870.541		435.774	435.774		20.2646	20.2289		0.0002732	0.0006807		0.006812	0.002092
	[K].SGDAAIVDMVPGKPMCVESFSDYPPLGR.[F]	1xCarbamidomethyl [C16]; 2xOxidation [M9; M15]	P10126	P10126 [396-423]		4.13	3.57	1	1	12	0	High	3027.39		1009.8	1009.8		27.6244	27.4855		0.0002732	0.0006807		1.842e-12	2.219e-08
	[R].SGKKLEDGPK.[F]		P10126	P10126 [383-392]			1.55	1	1	2	2	High	1058.58			529.796			11.7237			0.0006807			0.001295
	[R].QTVAVGVIKAVDKK.[A]		P10126	P10126 [431-444]		2.86	3.08	1	1	2	2	High	1455.89		485.968	485.968		20.9696	20.7816		0.0002732	0.0006807		6.394e-06	0.0004712
	[K].NGQTREHALLAYTLGVK.[Q]	1xDeamidated [N1]	P10126; P62631	P10126 [130-146]; P62631 [130-146]		2.2		2	4	2	1	High	1872		624.671			26.7364			0.0002732			1.374e-05
	[R].VETGVLKPGMVVTFAPVNVTTEVK.[S]	1xOxidation [M10]	P10126	P10126 [267-290]		4.63	3.5	1	1	9	0	High	2531.38		844.464	844.46		27.9762	27.8636		0.0002732	0.0006807		5.521e-17	2.992e-09
	[R].YEEIVKEVSTYIKK.[I]		P10126	P10126 [167-180]		2.09		1	3	1	2	High	1728.94		576.985			25.5507			0.0002732			6.474e-05
	[R].TIEKFEKEAAEMGK.[G]	1xOxidation [M12]	P10126; P62631	P10126 [38-51]; P62631 [38-51]		3.15	3.14	2	4	5	2	High	1626.8		542.939	542.939		19.0452	18.9189		0.0002732	0.0006807		4.695e-06	1.918e-07
	[R].TIEKFEK.[E]		P10126; P62631	P10126 [38-44]; P62631 [38-44]		1.42	1.97	2	4	4	1	High	894.493		447.75	447.75		16.0432	15.7105		0.0009847	0.000998		0.0199	0.01712
	[R].EHALLAYTLGVK.[Q]		P10126; P62631	P10126 [135-146]; P62631 [135-146]		3.22	2.13	2	4	11	0	High	1314.74		657.874	657.874		26.4663	26.2695		0.0002732	0.0006807		6.554e-09	7.826e-06
	[R].DMRQTVAVGVIK.[AN]	1xOxidation [M2]	P10126; P62631	P10126 [428-439]; P62631 [428-439]		2.27	2.35	2	2	3	1	High	1332.73		444.915	444.915		20.114	20.0293		0.002577	0.000998		0.04287	0.01831
	[R].FAVRDMRQTVAVGVIK.[AN]	1xOxidation [M6]	P10126; P62631	P10126 [424-439]; P62631 [424-439]		2.65	2.15	2	2	4	2	High	1806.01		452.256	452.257		22.1553	21.9295		0.0002732	0.0006807		0.001025	0.00199
	[K].EVSTYIKK.[I]		P10126	P10126 [173-180]		1.88	1.41	1	3	2	1	High	967.546		484.277	484.276		16.2461	16.0958		0.001187	0.000998		0.02451	0.02648
	[R].LPLQDVYK.[I]		P10126; P62631	P10126 [248-255]; P62631 [248-255]		2.06	1.68	2	2	3	0	High	975.551		488.278	488.279		23.1075	23.0163		0.0007502	0.0006807		0.01841	0.002745
	[K].KLEDGPKFLK.[S]		P10126	P10126 [386-395]		3.18	2.27	1	1	2	2	High	1174.68		392.232	392.232		20.2153	19.9863		0.0002732	0.0006807		2.308e-05	0.000695
n/a	High	High	Elongation factor 1-alpha 2 OS=Mus musculus OX=10090 GN=Eef1a2 PE=1 SV=1	Master Protein	P62631	Eef1a2	mmu:13628; P27706; P62631	9.83	68.27	45.41	2	12	10	4	40	26	1	23	463	50.4
	Annotated Sequence	Modifications	Master Protein Accessions	Positions in Master Proteins	XCorr (by Search Engine): A3 Sequest HT	XCorr (by Search Engine): B3 Sequest HT	XCorr (by Search Engine): C3 Sequest HT	# Protein Groups	# Proteins	# PSMs	# Missed Cleavages	Confidence	Theo. MH+ [Da]	m/z [Da] (by Search Engine): A3 Sequest HT	m/z [Da] (by Search Engine): B3 Sequest HT	m/z [Da] (by Search Engine): C3 Sequest HT	RT [min] (by Search Engine): A3 Sequest HT	RT [min] (by Search Engine): B3 Sequest HT	RT [min] (by Search Engine): C3 Sequest HT	Percolator q-Value (by Search Engine): A3 Sequest HT	Percolator q-Value (by Search Engine): B3 Sequest HT	Percolator q-Value (by Search Engine): C3 Sequest HT	Percolator PEP (by Search Engine): A3 Sequest HT	Percolator PEP (by Search Engine): B3 Sequest HT	Percolator PEP (by Search Engine): C3 Sequest HT
	[K].IGGIGTVPVGR.[V]		P10126; P62631	P10126 [256-266]; P62631 [256-266]	2.89	2.6	2.56	2	2	19	0	High	1025.61	513.309	513.309	513.309	13.3321	22.2447	22.171		0.0002732	0.0006807		1.008e-05	6.136e-05
	[R].QTVAVGVIK.[AN]		P10126; P62631	P10126 [431-439]; P62631 [431-439]	2.25	2.55	2.54	2	2	9	0	High	914.567	457.787	457.788	457.787	12.6763	20.2281	20.1727		0.0002732	0.0006807		0.0001294	0.001097
	[K].STTTGHLIYK.[C]		P10126; P62631	P10126 [21-30]; P62631 [21-30]	1.5	2.08	2.58	2	4	4	0	High	1120.6	560.804	560.803	560.803	11.8188	17.7399	17.635		0.0002732	0.0006807		8.664e-05	0.0001401
	[K].QLIVGVNK.[M]		P10126; P62631	P10126 [147-154]; P62631 [147-154]		2.06	2.01	2	4	5	0	High	870.541		435.774	435.774		20.2646	20.2289		0.0002732	0.0006807		0.006812	0.002092
	[K].NGQTREHALLAYTLGVK.[Q]	1xDeamidated [N1]	P10126; P62631	P10126 [130-146]; P62631 [130-146]		2.2		2	4	2	1	High	1872		624.671			26.7364			0.0002732			1.374e-05
	[R].VETGILRPGMVVTFAPVNITTEVK.[S]	1xDeamidated [N18]	P62631	P62631 [267-290]		2.08		1	1	1	0	High	2572.41		643.858			26.3397			0.0005116			0.01586
	[R].TIEKFEKEAAEMGK.[G]	1xOxidation [M12]	P10126; P62631	P10126 [38-51]; P62631 [38-51]		3.15	3.14	2	4	5	2	High	1626.8		542.939	542.939		19.0452	18.9189		0.0002732	0.0006807		4.695e-06	1.918e-07
	[R].TIEKFEK.[E]		P10126; P62631	P10126 [38-44]; P62631 [38-44]		1.42	1.97	2	4	4	1	High	894.493		447.75	447.75		16.0432	15.7105		0.0009847	0.000998		0.0199	0.01712
	[R].EHALLAYTLGVK.[Q]		P10126; P62631	P10126 [135-146]; P62631 [135-146]		3.22	2.13	2	4	11	0	High	1314.74		657.874	657.874		26.4663	26.2695		0.0002732	0.0006807		6.554e-09	7.826e-06
	[R].DMRQTVAVGVIK.[AN]	1xOxidation [M2]	P10126; P62631	P10126 [428-439]; P62631 [428-439]		2.27	2.35	2	2	3	1	High	1332.73		444.915	444.915		20.114	20.0293		0.002577	0.000998		0.04287	0.01831
	[R].FAVRDMRQTVAVGVIK.[AN]	1xOxidation [M6]	P10126; P62631	P10126 [424-439]; P62631 [424-439]		2.65	2.15	2	2	4	2	High	1806.01		452.256	452.257		22.1553	21.9295		0.0002732	0.0006807		0.001025	0.00199
	[R].LPLQDVYK.[I]		P10126; P62631	P10126 [248-255]; P62631 [248-255]		2.06	1.68	2	2	3	0	High	975.551		488.278	488.279		23.1075	23.0163		0.0007502	0.0006807		0.01841	0.002745
n/a	High	High	40S ribosomal protein SA OS=Mus musculus OX=10090 GN=Rpsa PE=1 SV=4	Master Protein	P14206	Rpsa	mmu:16785; P14206; Q58E74; Q8BHL0; Q8BNL2; Q91V31; Q9CY13	4.61	37.95	33.06	1	6	6	2	14	14	7	33	295	32.8
	Annotated Sequence	Modifications	Master Protein Accessions	Positions in Master Proteins	XCorr (by Search Engine): A3 Sequest HT	XCorr (by Search Engine): B3 Sequest HT	XCorr (by Search Engine): C3 Sequest HT	# Protein Groups	# Proteins	# PSMs	# Missed Cleavages	Confidence	Theo. MH+ [Da]	m/z [Da] (by Search Engine): A3 Sequest HT	m/z [Da] (by Search Engine): B3 Sequest HT	m/z [Da] (by Search Engine): C3 Sequest HT	RT [min] (by Search Engine): A3 Sequest HT	RT [min] (by Search Engine): B3 Sequest HT	RT [min] (by Search Engine): C3 Sequest HT	Percolator q-Value (by Search Engine): A3 Sequest HT	Percolator q-Value (by Search Engine): B3 Sequest HT	Percolator q-Value (by Search Engine): C3 Sequest HT	Percolator PEP (by Search Engine): A3 Sequest HT	Percolator PEP (by Search Engine): B3 Sequest HT	Percolator PEP (by Search Engine): C3 Sequest HT
	[K].FAAATGATPIAGR.[F]		P14206	P14206 [90-102]	2.81	1.63	3.01	1	2	4	0	High	1203.65	602.328	602.328	602.329	12.6669	20.6585	20.5045		0.0002732	0.0006807		0.0004651	1.231e-05
	[R].LLVVTDPR.[A]		P14206	P14206 [121-128]	1.5	1.7	1.79	1	2	4	0	High	912.551	456.779	456.78	456.779	13.287	22.1023	21.9176		0.0002732	0.000998		0.002565	0.008849
	[R].YVDIAIPCNNK.[G]	1xCarbamidomethyl [C8]	P14206	P14206 [156-166]		2.25	1.88	1	2	3	0	High	1306.65		653.827	653.826		23.2125	23.1556		0.0002732	0.0006807		0.0001088	0.0003423
	[R].FTPGTFTNQIQAAFREPR.[L]		P14206	P14206 [103-120]		1.42		1	2	1	1	High	2081.06		694.359			29.1411			0.0002732			0.00725
	[R].AIVAIENPADVSVISSR.[N]		P14206	P14206 [64-80]		4.2	3.18	1	2	14	0	High	1740.95		870.978	870.977		27.6762	27.5853		0.0002732	0.0006807		2.562e-12	3.853e-10
	[R].ADHQPLTEASYVNLPTIALCNTDSPLR.[Y]	1xCarbamidomethyl [C20]	P14206	P14206 [129-155]		4.92	1.41	1	2	3	0	High	2996.48		999.497	999.501		30.3723	30.2858		0.0002732	0.000998		1.056e-11	0.02666
	[R].AVLKFAAATGATPIAGR.[F]		P14206	P14206 [86-102]			2.25	1	2	1	1	High	1614.93			538.983			23.991			0.0006807			0.0002587
n/a	High	High	Poly(rC)-binding protein 1 OS=Mus musculus OX=10090 GN=Pcbp1 PE=1 SV=1	Master Protein	P60335	Pcbp1	mmu:23983; P60335	4.24	22.38	25.1	2	7	8	2	12	14	7	28	356	37.5
	Annotated Sequence	Modifications	Master Protein Accessions	Positions in Master Proteins	XCorr (by Search Engine): A3 Sequest HT	XCorr (by Search Engine): B3 Sequest HT	XCorr (by Search Engine): C3 Sequest HT	# Protein Groups	# Proteins	# PSMs	# Missed Cleavages	Confidence	Theo. MH+ [Da]	m/z [Da] (by Search Engine): A3 Sequest HT	m/z [Da] (by Search Engine): B3 Sequest HT	m/z [Da] (by Search Engine): C3 Sequest HT	RT [min] (by Search Engine): A3 Sequest HT	RT [min] (by Search Engine): B3 Sequest HT	RT [min] (by Search Engine): C3 Sequest HT	Percolator q-Value (by Search Engine): A3 Sequest HT	Percolator q-Value (by Search Engine): B3 Sequest HT	Percolator q-Value (by Search Engine): C3 Sequest HT	Percolator PEP (by Search Engine): A3 Sequest HT	Percolator PEP (by Search Engine): B3 Sequest HT	Percolator PEP (by Search Engine): C3 Sequest HT
	[R].QGANINEIR.[Q]		P60335	P60335 [298-306]	2.14	1.78	2.33	1	1	4	0	High	1014.53	507.77	507.77	507.77	11.8241	18.2306	18.1479		0.0002732	0.0006807		0.0004948	0.0002586
	[R].INISEGNCPER.[I]	1xCarbamidomethyl [C8]	A0A2R8VHY9; P60335	A0A2R8VHY9 [47-57]; P60335 [47-57]	2.1	2.11	2.28	2	20	5	0	High	1288.6	644.802	644.802	644.801	11.8425	18.554	18.5188		0.0002732	0.0006807		4.516e-06	9.392e-05
	[R].LVVPATQCGSLIGKGGCK.[I]	2xCarbamidomethyl [C8; C17]	P60335	P60335 [102-119]		2.44	2.73	1	1	4	1	High	1844.97		615.662	615.662		22.2022	22.0761		0.0002732	0.0006807		2.405e-06	9.689e-07
	[R].LVVPATQCGSLIGK.[G]	1xCarbamidomethyl [C8]	P60335	P60335 [102-115]		2.09	2.1	1	1	4	0	High	1442.8		721.905	721.905		24.454	24.3676		0.0002732	0.0006807		7.83e-06	3.425e-06
	[R].VMTIPYQPMPASSPVICAGGQDR.[C]	1xCarbamidomethyl [C17]; 1xDeamidated [Q7]; 2xOxidation [M2; M9]	P60335	P60335 [178-200]			2.78	1	1	1	0	High	2508.16			836.731			25.0156			0.0006807			3.242e-05
	[R].VMTIPYQPMPASSPVICAGGQDR.[C]	1xCarbamidomethyl [C17]; 2xOxidation [M2; M9]	P60335	P60335 [178-200]			2.78	1	1	1	0	High	2507.17			836.395			25.0156			0.0006807			2.371e-06
	[R].AITIAGVPQSVTECVK.[Q]	1xCarbamidomethyl [C14]	P60335	P60335 [145-160]		1.71	1.47	1	1	3	0	High	1672.89		836.951	836.952		26.2474	26.1993		0.0002732	0.0006807		0.001307	0.004832
	[R].IITLTGPTNAIFK.[A]		P60335	P60335 [58-70]		2.23	2.14	1	1	4	0	High	1388.81		694.911	694.912		28.8825	28.7833		0.0002732	0.0006807		3.271e-07	1.035e-05
	[K].IANPVEGSSGR.[Q]		P60335	P60335 [315-325]		2.29	1.78	1	1	2	0	High	1086.55		543.78	543.781		17.5893	17.446		0.0002732	0.0006807		0.0003025	0.0005813
n/a	High	High	Poly(rC)-binding protein 2 (Fragment) OS=Mus musculus OX=10090 GN=Pcbp2 PE=1 SV=1	Master Protein	A0A2R8VHY9	Pcbp2	A0A2R8VHY9	2.1	4.18	6.91	1	4	3	1	4	5	3	17	249	26.4
	Annotated Sequence	Modifications	Master Protein Accessions	Positions in Master Proteins	XCorr (by Search Engine): A3 Sequest HT	XCorr (by Search Engine): B3 Sequest HT	XCorr (by Search Engine): C3 Sequest HT	# Protein Groups	# Proteins	# PSMs	# Missed Cleavages	Confidence	Theo. MH+ [Da]	m/z [Da] (by Search Engine): A3 Sequest HT	m/z [Da] (by Search Engine): B3 Sequest HT	m/z [Da] (by Search Engine): C3 Sequest HT	RT [min] (by Search Engine): A3 Sequest HT	RT [min] (by Search Engine): B3 Sequest HT	RT [min] (by Search Engine): C3 Sequest HT	Percolator q-Value (by Search Engine): A3 Sequest HT	Percolator q-Value (by Search Engine): B3 Sequest HT	Percolator q-Value (by Search Engine): C3 Sequest HT	Percolator PEP (by Search Engine): A3 Sequest HT	Percolator PEP (by Search Engine): B3 Sequest HT	Percolator PEP (by Search Engine): C3 Sequest HT
	[R].INISEGNCPER.[I]	1xCarbamidomethyl [C8]	A0A2R8VHY9; P60335	A0A2R8VHY9 [47-57]; P60335 [47-57]	2.1	2.11	2.28	2	20	5	0	High	1288.6	644.802	644.802	644.801	11.8425	18.554	18.5188		0.0002732	0.0006807		4.516e-06	9.392e-05
	[R].LVVPASQCGSLIGKGGCK.[I]	2xCarbamidomethyl [C8; C17]	A0A2R8VHY9	A0A2R8VHY9 [102-119]		1.72	2.38	1	19	2	1	High	1830.96		610.989	610.99		21.7764	21.6437		0.0002732	0.0006807		0.002778	0.0002561
	[R].LVVPASQCGSLIGK.[G]	1xCarbamidomethyl [C8]	A0A2R8VHY9	A0A2R8VHY9 [102-115]		1.52		1	21	1	0	High	1428.79		714.898			23.9997			0.0002732			0.0004251
	[R].IITLAGPTNAIFK.[A]		A0A2R8VHY9	A0A2R8VHY9 [58-70]		2.07	1.45	1	18	2	0	High	1358.8		679.905	679.906		28.992	28.8736		0.0002732	0.0006807		2.76e-05	0.004875
n/a	High	High	Peroxisomal multifunctional enzyme type 2 OS=Mus musculus OX=10090 GN=Hsd17b4 PE=1 SV=3	Master Protein	P51660	Hsd17b4	mmu:15488; P51660; Q9DBM3	1.82	35.53	78.28	1	10	15	1	18	40	16	21	735	79.4
	Annotated Sequence	Modifications	Master Protein Accessions	Positions in Master Proteins	XCorr (by Search Engine): A3 Sequest HT	XCorr (by Search Engine): B3 Sequest HT	XCorr (by Search Engine): C3 Sequest HT	# Protein Groups	# Proteins	# PSMs	# Missed Cleavages	Confidence	Theo. MH+ [Da]	m/z [Da] (by Search Engine): A3 Sequest HT	m/z [Da] (by Search Engine): B3 Sequest HT	m/z [Da] (by Search Engine): C3 Sequest HT	RT [min] (by Search Engine): A3 Sequest HT	RT [min] (by Search Engine): B3 Sequest HT	RT [min] (by Search Engine): C3 Sequest HT	Percolator q-Value (by Search Engine): A3 Sequest HT	Percolator q-Value (by Search Engine): B3 Sequest HT	Percolator q-Value (by Search Engine): C3 Sequest HT	Percolator PEP (by Search Engine): A3 Sequest HT	Percolator PEP (by Search Engine): B3 Sequest HT	Percolator PEP (by Search Engine): C3 Sequest HT
	[R].DATSLNQAALYR.[L]		P51660	P51660 [494-505]	1.82	4.06	3.19	1	1	6	0	High	1322.67	661.838	661.838	661.839	13.6014	23.0618	23.0753		0.0002732	0.0006807		2.452e-06	8.508e-06
	[K].SGSGEVYQGPAK.[G]		P51660	P51660 [669-680]		2.13	2.51	1	1	3	0	High	1179.56		590.287	590.286		16.2547	16.1952		0.0002732	0.0006807		3.325e-05	4.479e-06
	[K].NNIHCNTIAPNAGSR.[M]	1xCarbamidomethyl [C5]	P51660	P51660 [185-199]		2.31	2.16	1	1	4	0	High	1638.78		546.93	819.893		16.798	16.6757		0.0002732	0.0006807		0.0002747	4.785e-06
	[R].VVLVTGAGGGLGR.[A]		P51660	P51660 [11-23]		2.31	2.99	1	1	6	0	High	1155.68		578.345	578.345		22.9536	22.8702		0.0002732	0.0006807		3.379e-06	1.154e-06
	[K].ALHGEQYLELYKPLPR.[S]		P51660	P51660 [403-418]		3.08		1	1	4	0	High	1927.04		643.02			25.4036			0.0002732			1.122e-06
	[K].AAVAVPNRPPDAVLRDATSLNQAALYR.[L]		P51660	P51660 [479-505]		2.62	1.93	1	1	2	1	High	2849.54		713.141	713.14		27.4317	27.3042		0.0002732	0.0006807		0.0001827	0.005253
	[K].AAVAVPNRPPDAVLR.[D]		P51660	P51660 [479-493]		3.01	3.17	1	1	7	0	High	1545.89		515.967	515.967		22.129	22.0754		0.0002732	0.0006807		6.142e-07	1.854e-05
	[K].AVANYDSVEAGEKLVK.[T]		P51660	P51660 [69-84]		2.62	3.58	1	1	3	1	High	1692.88		564.965	564.966		22.2755	22.1522		0.0002732	0.0006807		1.059e-07	7.866e-08
	[K].AVANYDSVEAGEK.[L]		P51660	P51660 [69-81]			2.04	1	1	3	0	High	1352.63			676.821			18.8438			0.0006807			1.269e-06
	[R].AYALAFAER.[G]		P51660	P51660 [24-32]		1.91	1.85	1	1	4	0	High	1011.53		506.267	506.266		24.3996	24.3084		0.0002732	0.0006807		0.0007654	0.0004997
	[R].ISDEDWDIIHR.[V]		P51660	P51660 [111-121]			1.46	1	1	1	0	High	1398.66			466.893			24.7644			0.0006807			0.006357
	[R].HVLQQFADNDVSR.[F]	1xDeamidated [Q5]	P51660	P51660 [542-554]			2.51	1	1	1	0	High	1529.73			510.585			21.8027			0.0006807			0.004942
	[R].HVLQQFADNDVSR.[F]		P51660	P51660 [542-554]			2.88	1	1	6	0	High	1528.75			764.879			21.83			0.0006807			3.434e-08
	[R].GSFQVTR.[A]		P51660	P51660 [126-132]			1.78	1	1	2	0	High	794.416			397.711			17.407			0.001812			0.05064
	[K].GSSAADKVVAEIR.[R]		P51660	P51660 [51-63]		2.06	2.71	1	1	5	1	High	1302.7		434.905	434.905		21.3689	21.2307		0.0002732	0.0006807		0.0004465	3.475e-05
	[K].GSSAADKVVAEIRR.[K]		P51660	P51660 [51-64]			2.61	1	1	1	2	High	1458.8			486.939			20.7259			0.0006807			0.0004381
	[R].KNNIHCNTIAPNAGSR.[M]	1xCarbamidomethyl [C6]	P51660	P51660 [184-199]			2.16	1	1	1	1	High	1766.87			442.473			16.0074			0.000998			0.01777
n/a	High	High	Serine (or cysteine) peptidase inhibitor, clade B, member 6a OS=Mus musculus OX=10090 GN=Serpinb6a PE=1 SV=1	Master Protein	F8WIV2	Serpinb6a	F8WIV2	1.73	13.67	10.17	1	3	4	1	6	6	4	11	399	44.7
	Annotated Sequence	Modifications	Master Protein Accessions	Positions in Master Proteins	XCorr (by Search Engine): A3 Sequest HT	XCorr (by Search Engine): B3 Sequest HT	XCorr (by Search Engine): C3 Sequest HT	# Protein Groups	# Proteins	# PSMs	# Missed Cleavages	Confidence	Theo. MH+ [Da]	m/z [Da] (by Search Engine): A3 Sequest HT	m/z [Da] (by Search Engine): B3 Sequest HT	m/z [Da] (by Search Engine): C3 Sequest HT	RT [min] (by Search Engine): A3 Sequest HT	RT [min] (by Search Engine): B3 Sequest HT	RT [min] (by Search Engine): C3 Sequest HT	Percolator q-Value (by Search Engine): A3 Sequest HT	Percolator q-Value (by Search Engine): B3 Sequest HT	Percolator q-Value (by Search Engine): C3 Sequest HT	Percolator PEP (by Search Engine): A3 Sequest HT	Percolator PEP (by Search Engine): B3 Sequest HT	Percolator PEP (by Search Engine): C3 Sequest HT
	[K].TGTQYLLR.[T]		F8WIV2	F8WIV2 [105-112]	1.73	1.96	2.01	1	8	3	0	High	951.526	476.266	476.266	476.267	13.0346	21.079	20.9849		0.0002732	0.0006807		0.0004609	0.004727
	[K].TNGILFCGR.[F]	1xCarbamidomethyl [C7]	F8WIV2	F8WIV2 [387-395]			1.43	1	2	1	0	High	1037.52			519.262			23.0377			0.008419			0.1479
	[K].LGMTDAFGGR.[A]	1xOxidation [M3]	F8WIV2	F8WIV2 [312-321]		1.92	1.78	1	2	5	0	High	1040.48		520.745	520.746		19.5648	19.4883		0.0002732	0.0006807		0.000431	0.0001649
	[K].GTTASQMAQALALDK.[C]	1xOxidation [M7]	F8WIV2	F8WIV2 [68-82]		3.1	2.84	1	10	4	0	High	1521.76		761.382	761.382		21.213	21.1469		0.0002732	0.0006807		5.299e-08	3.126e-08
n/a	High	High	Glyceraldehyde-3-phosphate dehydrogenase OS=Mus musculus OX=10090 GN=Gapdh PE=1 SV=2	Master Protein	P16858	Gapdh	A6H6A8; mmu:14433; P16858; Q0QEU0; Q3THM2; Q3TUI2; Q3UMT2; Q4V783; Q569X2; Q569X5; Q5U410	0	71.85	38.98	1	11	7	1	34	16	13	44	333	35.8
	Annotated Sequence	Modifications	Master Protein Accessions	Positions in Master Proteins	XCorr (by Search Engine): A3 Sequest HT	XCorr (by Search Engine): B3 Sequest HT	XCorr (by Search Engine): C3 Sequest HT	# Protein Groups	# Proteins	# PSMs	# Missed Cleavages	Confidence	Theo. MH+ [Da]	m/z [Da] (by Search Engine): A3 Sequest HT	m/z [Da] (by Search Engine): B3 Sequest HT	m/z [Da] (by Search Engine): C3 Sequest HT	RT [min] (by Search Engine): A3 Sequest HT	RT [min] (by Search Engine): B3 Sequest HT	RT [min] (by Search Engine): C3 Sequest HT	Percolator q-Value (by Search Engine): A3 Sequest HT	Percolator q-Value (by Search Engine): B3 Sequest HT	Percolator q-Value (by Search Engine): C3 Sequest HT	Percolator PEP (by Search Engine): A3 Sequest HT	Percolator PEP (by Search Engine): B3 Sequest HT	Percolator PEP (by Search Engine): C3 Sequest HT
	[R].GAAQNIIPASTGAAK.[A]		P16858	P16858 [199-213]	1.58	3.46	3.53	1	5	13	0	High	1369.74	685.375	685.375	685.375	12.6361	20.5586	20.4764		0.0002732	0.0006807		7.92e-08	5.873e-08
	[K].QASEGPLK.[G]		P16858	P16858 [262-269]			1.94	1	7	1	0	High	829.441			415.224			14.6534			0.0006807			0.00223
	[K].IVSNASCTTNCLAPLAK.[V]	2xCarbamidomethyl [C7; C11]	P16858	P16858 [144-160]		3.44		1	5	3	0	High	1819.9		910.456			22.7245			0.0002732			2.342e-11
	[-].MVKVGVNGFGR.[I]	1xDeamidated [N7]; 1xMet-loss [N-Term]	P16858	P16858 [1-11]		1.65	1.8	1	4	4	1	High	1033.58		517.293	517.293		20.2578	20.1605		0.0002732	0.001409		0.009546	0.03653
	[-].MVKVGVNGFGR.[I]	1xMet-loss [N-Term]	P16858	P16858 [1-11]		1.48		1	4	1	1	High	1032.59		516.801			19.9244			0.002458			0.03951
	[K].VGVNGFGR.[I]		P16858	P16858 [4-11]		1.66		1	5	1	0	High	805.432		403.22			19.5165			0.001187			0.0235
	[K].VIPELNGK.[L]	1xDeamidated [N6]	P16858	P16858 [218-225]		1.64		1	5	1	0	High	870.493		435.75			20.7749			0.0002732			0.006463
	[K].VIPELNGK.[L]		P16858	P16858 [218-225]		1.78		1	5	1	0	High	869.509		435.258			20.0221			0.001414			0.02622
	[R].VIISAPSADAPMFVMGVNHEKYDNSLK.[I]	2xOxidation [M12; M15]	P16858	P16858 [117-143]		1.89		1	5	1	1	High	2965.44		742.119			25.2608			0.0005116			0.01581
	[R].VPTPNVSVVDLTCR.[L]	1xCarbamidomethyl [C13]	P16858	P16858 [233-246]		1.79		1	7	1	0	High	1556.81		778.909			26.3152			0.0002732			4.057e-06
	[RK].VVDLMAYMASKE.[-]	2xOxidation [M5; M8]	P16858	P16858 [322-333]		2.74	2.46	1	5	5	1	High	1388.64		694.825	694.825		22.016	21.9767		0.0002732	0.0006807		6.845e-08	1.754e-05
	[K].TVDGPSGKLWR.[DE]		P16858	P16858 [185-195]		2.74	2.81	1	6	4	1	High	1215.65		405.887	405.887		20.7152	20.5791		0.0002732	0.0006807		3.478e-05	5.673e-05
	[R].DGRGAAQNIIPASTGAAK.[A]		P16858	P16858 [196-213]		4.73	4.52	1	5	9	1	High	1697.89		566.635	566.635		20.0742	20.0286		0.0002732	0.0006807		4.152e-07	2.41e-07
	[K].LISWYDNEYGYSNR.[V]		P16858	P16858 [308-321]		2.84		1	5	5	0	High	1779.8		890.403			27.2819			0.0002732			3.871e-09
	[R].IGRLVTR.[A]		P16858	P16858 [12-18]			1.85	1	5	1	1	High	814.526			407.766			17.1572			0.001409			0.03549
n/a	High	High	Calcium/calmodulin-dependent protein kinase type II subunit gamma OS=Mus musculus OX=10090 GN=Camk2g PE=1 SV=1	Master Protein	Q923T9	Camk2g	mmu:12325; Q3U3H3; Q8VED3; Q923T9		0	2.41		3	1		3	1	3	7	529	59.6
	Annotated Sequence	Modifications	Master Protein Accessions	Positions in Master Proteins	XCorr (by Search Engine): A3 Sequest HT	XCorr (by Search Engine): B3 Sequest HT	XCorr (by Search Engine): C3 Sequest HT	# Protein Groups	# Proteins	# PSMs	# Missed Cleavages	Confidence	Theo. MH+ [Da]	m/z [Da] (by Search Engine): A3 Sequest HT	m/z [Da] (by Search Engine): B3 Sequest HT	m/z [Da] (by Search Engine): C3 Sequest HT	RT [min] (by Search Engine): A3 Sequest HT	RT [min] (by Search Engine): B3 Sequest HT	RT [min] (by Search Engine): C3 Sequest HT	Percolator q-Value (by Search Engine): A3 Sequest HT	Percolator q-Value (by Search Engine): B3 Sequest HT	Percolator q-Value (by Search Engine): C3 Sequest HT	Percolator PEP (by Search Engine): A3 Sequest HT	Percolator PEP (by Search Engine): B3 Sequest HT	Percolator PEP (by Search Engine): C3 Sequest HT
	[R].DLKPENLLLASK.[LCS]		Q923T9	Q923T9 [136-147]		1.42		1	20	1	0	High	1340.78		670.893			25.5976			0.0002732			1.005e-05
	[R].LTQYIDGQGRPR.[T-]		Q923T9	Q923T9 [485-496]		1.6	2.41	1	13	2	0	High	1403.74		468.584	468.584		18.6842	18.5871		0.0002732	0.0006807		0.001271	0.0002988
	[R].ITADQALKHPWVCQR.[S]	1xCarbamidomethyl [C13]	Q923T9	Q923T9 [261-275]		1.66		1	5	1	1	High	1822.94		608.318			22.4394			0.001187			0.02244
n/a	High	High	60S ribosomal protein L30 OS=Mus musculus OX=10090 GN=Rpl30 PE=1 SV=2	Master Protein	P62889	Rpl30	mmu:19946; P04645; P62889		9.71	8.79		2	2		4	4	2	24	115	12.8
	Annotated Sequence	Modifications	Master Protein Accessions	Positions in Master Proteins	XCorr (by Search Engine): A3 Sequest HT	XCorr (by Search Engine): B3 Sequest HT	XCorr (by Search Engine): C3 Sequest HT	# Protein Groups	# Proteins	# PSMs	# Missed Cleavages	Confidence	Theo. MH+ [Da]	m/z [Da] (by Search Engine): A3 Sequest HT	m/z [Da] (by Search Engine): B3 Sequest HT	m/z [Da] (by Search Engine): C3 Sequest HT	RT [min] (by Search Engine): A3 Sequest HT	RT [min] (by Search Engine): B3 Sequest HT	RT [min] (by Search Engine): C3 Sequest HT	Percolator q-Value (by Search Engine): A3 Sequest HT	Percolator q-Value (by Search Engine): B3 Sequest HT	Percolator q-Value (by Search Engine): C3 Sequest HT	Percolator PEP (by Search Engine): A3 Sequest HT	Percolator PEP (by Search Engine): B3 Sequest HT	Percolator PEP (by Search Engine): C3 Sequest HT
	[K].LVILANNCPALR.[K]	1xCarbamidomethyl [C8]	P62889	P62889 [45-56]		1.89	2.63	1	2	4	0	High	1353.77		677.387	677.387		25.5393	25.4037		0.0002732	0.0006807		3.257e-06	2.008e-05
	[R].VCTLAIIDPGDSDIIR.[S]	1xCarbamidomethyl [C2]	P62889	P62889 [91-106]		2.82	2.52	1	2	4	0	High	1757.91		879.459	879.457		29.8782	29.7961		0.0002732	0.0006807		9.046e-08	1.816e-06
n/a	High	High	Enoyl-CoA hydratase, mitochondrial OS=Mus musculus OX=10090 GN=Echs1 PE=1 SV=1	Master Protein	Q8BH95	Echs1	mmu:93747; Q3TJK2; Q6GQS2; Q6PEN1; Q8BH95; Q99LX7		25.64	22.99		6	7		14	14	7	28	290	31.5
	Annotated Sequence	Modifications	Master Protein Accessions	Positions in Master Proteins	XCorr (by Search Engine): A3 Sequest HT	XCorr (by Search Engine): B3 Sequest HT	XCorr (by Search Engine): C3 Sequest HT	# Protein Groups	# Proteins	# PSMs	# Missed Cleavages	Confidence	Theo. MH+ [Da]	m/z [Da] (by Search Engine): A3 Sequest HT	m/z [Da] (by Search Engine): B3 Sequest HT	m/z [Da] (by Search Engine): C3 Sequest HT	RT [min] (by Search Engine): A3 Sequest HT	RT [min] (by Search Engine): B3 Sequest HT	RT [min] (by Search Engine): C3 Sequest HT	Percolator q-Value (by Search Engine): A3 Sequest HT	Percolator q-Value (by Search Engine): B3 Sequest HT	Percolator q-Value (by Search Engine): C3 Sequest HT	Percolator PEP (by Search Engine): A3 Sequest HT	Percolator PEP (by Search Engine): B3 Sequest HT	Percolator PEP (by Search Engine): C3 Sequest HT
	[K].SLAMEMVLTGDRISAQDAK.[Q]	2xOxidation [M4; M6]	Q8BH95	Q8BH95 [186-204]		2.95	3.3	1	1	2	1	High	2068		690.007	690.007		22.3504	22.2251		0.0002732	0.0006807		9.249e-07	6.151e-07
	[K].SLAMEMVLTGDR.[I]	2xOxidation [M4; M6]	Q8BH95	Q8BH95 [186-197]		1.68	1.77	1	1	3	0	High	1354.63		677.821	677.821		21.6236	21.4764		0.0002732	0.0006807		0.0002738	6.1e-05
	[K].NSSVGLIQLNRPK.[A]		Q8BH95	Q8BH95 [44-56]		3.33	2.55	1	1	7	0	High	1425.82		475.944	713.412		21.8518	21.7232		0.0002732	0.0006807		2.923e-07	4.081e-07
	[R].TFQDCYSSK.[F]	1xCarbamidomethyl [C5]	Q8BH95	Q8BH95 [107-115]		1.42	1.44	1	1	2	0	High	1135.47		568.24	568.24		17.8859	17.8265		0.0002732	0.000998		0.005538	0.01016
	[R].EGMTAFVEK.[R]	1xOxidation [M3]	Q8BH95	Q8BH95 [274-282]			1.54	1	1	1	0	High	1027.48			514.242			17.5974			0.0006807			0.004705
	[K].AQFGQPEILLGTIPGAGGTQR.[L]	1xDeamidated [Q5]	Q8BH95	Q8BH95 [158-178]		2.29	2.14	1	1	3	0	High	2112.11		704.714	1056.57		30.1112	30.025		0.0002732	0.0006807		0.001728	0.006879
	[K].AQFGQPEILLGTIPGAGGTQR.[L]		Q8BH95	Q8BH95 [158-178]		1.84	2.45	1	1	7	0	High	2111.12		1056.07	704.379		30.1119	30.0236		0.0002732	0.0006807		6.586e-08	9.22e-08
	[K].LVEEAIQCAEK.[I]	1xCarbamidomethyl [C8]	Q8BH95	Q8BH95 [218-228]		1.9	1.66	1	1	3	0	High	1289.64		645.325	645.324		21.7037	21.6765		0.0002732	0.0006807		0.000785	0.001783
n/a	High	n/a	Histone H4 OS=Mus musculus OX=10090 GN=H4c1 PE=1 SV=2	Master Protein	P62806	H4c1; H4c11; H4c12; H4c14; H4c2; H4c3; H4c4; H4c6; H4c8; H4c9; H4f16; Hist1h4m	A0AUM5; A4FUP8; A4QMY0; mmu:100041230; mmu:319155; mmu:319156; mmu:319157; mmu:319158; mmu:319159; mmu:319160; mmu:319161; mmu:320332; mmu:326619; mmu:326620; mmu:69386; mmu:97122; P02304; P02305; P62806; Q0VDL9; Q2M2Q5; Q5T006; Q6PDS7; Q811M0; Q9D0C9; Q9D6Q8		7.04			3			5		3	25	103	11.4
	Annotated Sequence	Modifications	Master Protein Accessions	Positions in Master Proteins	XCorr (by Search Engine): A3 Sequest HT	XCorr (by Search Engine): B3 Sequest HT	XCorr (by Search Engine): C3 Sequest HT	# Protein Groups	# Proteins	# PSMs	# Missed Cleavages	Confidence	Theo. MH+ [Da]	m/z [Da] (by Search Engine): A3 Sequest HT	m/z [Da] (by Search Engine): B3 Sequest HT	m/z [Da] (by Search Engine): C3 Sequest HT	RT [min] (by Search Engine): A3 Sequest HT	RT [min] (by Search Engine): B3 Sequest HT	RT [min] (by Search Engine): C3 Sequest HT	Percolator q-Value (by Search Engine): A3 Sequest HT	Percolator q-Value (by Search Engine): B3 Sequest HT	Percolator q-Value (by Search Engine): C3 Sequest HT	Percolator PEP (by Search Engine): A3 Sequest HT	Percolator PEP (by Search Engine): B3 Sequest HT	Percolator PEP (by Search Engine): C3 Sequest HT
	[K].TVTAMDVVYALKR.[Q]	1xOxidation [M5]	P62806	P62806 [81-93]		1.67		1	1	2	1	High	1482.8		494.938			25.1472			0.0002732			3.07e-05
	[R].DNIQGITKPAIRR.[L]		P62806	P62806 [25-37]		1.87		1	1	1	1	High	1481.85		494.623			19.2259			0.0002732			0.004543
	[R].DNIQGITKPAIR.[R]		P62806	P62806 [25-36]		2.81		1	1	2	0	High	1325.75		442.589			20.5069			0.0002732			3.123e-07
n/a	High	n/a	Serine/threonine-protein phosphatase PP1-alpha catalytic subunit OS=Mus musculus OX=10090 GN=Ppp1ca PE=1 SV=1	Master Protein	P62137	Ppp1ca	mmu:19045; P08129; P20653; P22802; P62137; Q3U7G7; Q9Z1G2		4.2			3			5		2	13	330	37.5
	Annotated Sequence	Modifications	Master Protein Accessions	Positions in Master Proteins	XCorr (by Search Engine): A3 Sequest HT	XCorr (by Search Engine): B3 Sequest HT	XCorr (by Search Engine): C3 Sequest HT	# Protein Groups	# Proteins	# PSMs	# Missed Cleavages	Confidence	Theo. MH+ [Da]	m/z [Da] (by Search Engine): A3 Sequest HT	m/z [Da] (by Search Engine): B3 Sequest HT	m/z [Da] (by Search Engine): C3 Sequest HT	RT [min] (by Search Engine): A3 Sequest HT	RT [min] (by Search Engine): B3 Sequest HT	RT [min] (by Search Engine): C3 Sequest HT	Percolator q-Value (by Search Engine): A3 Sequest HT	Percolator q-Value (by Search Engine): B3 Sequest HT	Percolator q-Value (by Search Engine): C3 Sequest HT	Percolator PEP (by Search Engine): A3 Sequest HT	Percolator PEP (by Search Engine): B3 Sequest HT	Percolator PEP (by Search Engine): C3 Sequest HT
	[-].MSDSEKLNLDSIIGR.[L]	1xMet-loss+Acetyl [N-Term]	P62137	P62137 [1-15]		1.76		1	1	2	1	High	1588.82		794.913			28.9171			0.0002732			6.317e-05
	[K].YGQFSGLNPGGRPITPPR.[N]		P62137	P62137 [306-323]		1.84		1	1	1	0	High	1914		638.671			23.7601			0.0002732			0.0005135
	[K].YGQFSGLNPGGRPITPPR.[N]	1xDeamidated [Q3]	P62137	P62137 [306-323]		1.42		1	1	1	0	High	1914.98		639.005			23.71			0.0002732			0.002514
	[R].GNHECASINR.[I]	1xCarbamidomethyl [C5]	P62137; P62141	P62137 [123-132]; P62141 [122-131]		1.71		2	5	1	0	High	1157.51		386.509			13.7086			0.0002732			0.006353
n/a	High	High	Src substrate cortactin OS=Mus musculus OX=10090 GN=Cttn PE=1 SV=2	Master Protein	Q60598	Cttn	mmu:13043; Q3UGC2; Q60598		9.82	5.29		3	2		5	4	3	5	546	61.2
	Annotated Sequence	Modifications	Master Protein Accessions	Positions in Master Proteins	XCorr (by Search Engine): A3 Sequest HT	XCorr (by Search Engine): B3 Sequest HT	XCorr (by Search Engine): C3 Sequest HT	# Protein Groups	# Proteins	# PSMs	# Missed Cleavages	Confidence	Theo. MH+ [Da]	m/z [Da] (by Search Engine): A3 Sequest HT	m/z [Da] (by Search Engine): B3 Sequest HT	m/z [Da] (by Search Engine): C3 Sequest HT	RT [min] (by Search Engine): A3 Sequest HT	RT [min] (by Search Engine): B3 Sequest HT	RT [min] (by Search Engine): C3 Sequest HT	Percolator q-Value (by Search Engine): A3 Sequest HT	Percolator q-Value (by Search Engine): B3 Sequest HT	Percolator q-Value (by Search Engine): C3 Sequest HT	Percolator PEP (by Search Engine): A3 Sequest HT	Percolator PEP (by Search Engine): B3 Sequest HT	Percolator PEP (by Search Engine): C3 Sequest HT
	[R].YGLFPANYVELRQ.[-]		Q60598	Q60598 [534-546]		1.78		1	2	2	1	High	1569.81		785.407			29.824			0.0002732			1.221e-06
	[K].TVPIEAVTSKTSNIR.[A]		Q60598	Q60598 [337-351]		2.48	2.04	1	2	2	1	High	1615.9		539.305	539.305		21.7196	21.5947		0.0002732	0.0006807		1.666e-06	0.0008243
	[K].TVPIEAVTSK.[T]		Q60598	Q60598 [337-346]		2.08	1.61	1	2	5	0	High	1044.59		522.802	522.8		20.4267	20.4266		0.0002732	0.0006807		0.000617	0.001855
n/a	High	n/a	EF-hand domain-containing protein D2 OS=Mus musculus OX=10090 GN=Efhd2 PE=1 SV=1	Master Protein	Q9D8Y0	Efhd2	Q9D0P4; Q9D8Y0		7.5			5			5		5	20	240	26.8
	Annotated Sequence	Modifications	Master Protein Accessions	Positions in Master Proteins	XCorr (by Search Engine): A3 Sequest HT	XCorr (by Search Engine): B3 Sequest HT	XCorr (by Search Engine): C3 Sequest HT	# Protein Groups	# Proteins	# PSMs	# Missed Cleavages	Confidence	Theo. MH+ [Da]	m/z [Da] (by Search Engine): A3 Sequest HT	m/z [Da] (by Search Engine): B3 Sequest HT	m/z [Da] (by Search Engine): C3 Sequest HT	RT [min] (by Search Engine): A3 Sequest HT	RT [min] (by Search Engine): B3 Sequest HT	RT [min] (by Search Engine): C3 Sequest HT	Percolator q-Value (by Search Engine): A3 Sequest HT	Percolator q-Value (by Search Engine): B3 Sequest HT	Percolator q-Value (by Search Engine): C3 Sequest HT	Percolator PEP (by Search Engine): A3 Sequest HT	Percolator PEP (by Search Engine): B3 Sequest HT	Percolator PEP (by Search Engine): C3 Sequest HT
	[-].MATDELASKLSR.[R]	1xMet-loss+Acetyl [N-Term]	Q9D8Y0	Q9D8Y0 [1-12]		2.55		1	2	1	1	High	1232.65		616.828			23.2298			0.0002732			1.218e-06
	[-].MATDELASK.[L]	1xMet-loss+Acetyl [N-Term]	Q9D8Y0	Q9D8Y0 [1-9]		1.76		1	2	1	0	High	876.431		438.719			19.5707			0.0002732			0.004697
	[K].AAFKELQSTFK.[-]		Q9D8Y0	Q9D8Y0 [230-240]		1.62		1	2	1	1	High	1269.68		423.899			22.918			0.0002732			0.008141
	[K].LGAPQTHLGLK.[S]		Q9D8Y0	Q9D8Y0 [124-134]		1.56		1	3	1	0	High	1134.66		378.892			20.3774			0.0005116			0.009704
	[R].LSEIDVSTEGVKGAK.[N]		Q9D8Y0	Q9D8Y0 [177-191]		3.19		1	2	1	1	High	1532.82		511.609			20.4426			0.0002732			6.196e-07
n/a	High	High	L-lactate dehydrogenase OS=Mus musculus OX=10090 GN=Ldha PE=1 SV=1	Master Protein	A0A1B0GSR9	Ldha	A0A1B0GSR9		101.7	44.4		17	13		47	27	17	47	315	34.6
	Annotated Sequence	Modifications	Master Protein Accessions	Positions in Master Proteins	XCorr (by Search Engine): A3 Sequest HT	XCorr (by Search Engine): B3 Sequest HT	XCorr (by Search Engine): C3 Sequest HT	# Protein Groups	# Proteins	# PSMs	# Missed Cleavages	Confidence	Theo. MH+ [Da]	m/z [Da] (by Search Engine): A3 Sequest HT	m/z [Da] (by Search Engine): B3 Sequest HT	m/z [Da] (by Search Engine): C3 Sequest HT	RT [min] (by Search Engine): A3 Sequest HT	RT [min] (by Search Engine): B3 Sequest HT	RT [min] (by Search Engine): C3 Sequest HT	Percolator q-Value (by Search Engine): A3 Sequest HT	Percolator q-Value (by Search Engine): B3 Sequest HT	Percolator q-Value (by Search Engine): C3 Sequest HT	Percolator PEP (by Search Engine): A3 Sequest HT	Percolator PEP (by Search Engine): B3 Sequest HT	Percolator PEP (by Search Engine): C3 Sequest HT
	[R].QQEGESRLNLVQR.[N]		A0A1B0GSR9	A0A1B0GSR9 [83-95]		2.86	2.69	1	10	4	1	High	1556.81		519.609	519.609		19.4097	19.2885		0.0002732	0.0006807		1.688e-06	1.255e-05
	[K].SADTLWGIQK.[E]		A0A1B0GSR9	A0A1B0GSR9 [302-311]		2.95	2.47	1	3	5	0	High	1118.58		559.795	559.796		24.4977	24.4571		0.0002732	0.0006807		1.882e-07	1.631e-05
	[K].QVVDSAYEVIK.[L]		A0A1B0GSR9	A0A1B0GSR9 [216-226]		2.27	2.34	1	3	4	0	High	1250.66		625.835	625.835		23.4637	23.3759		0.0002732	0.0006807		5.197e-06	3.389e-05
	[K].SADTLWGIQKELQF.[-]		A0A1B0GSR9	A0A1B0GSR9 [302-315]		3.34	2.76	1	3	7	1	High	1635.84		818.423	818.423		32.3723	32.2829		0.0002732	0.0006807		1.177e-08	4.564e-05
	[R].RVHPISTMIK.[G]	1xOxidation [M8]	A0A1B0GSR9	A0A1B0GSR9 [252-261]		1.84	1.64	1	3	2	1	High	1197.68		399.897	399.897		18.1807	17.8993		0.002458	0.003078		0.03897	0.0661
	[-].MATLKDQLIVNLLKEEQAPQNK.[I]	1xMet-loss+Acetyl [N-Term]	A0A1B0GSR9	A0A1B0GSR9 [1-22]		6.36	1.86	1	10	4	2	High	2435.35		812.455	812.456		30.6591	30.5396		0.000273224	0.0006807		4.55311e-20	0.0009749
	[-].MATLKDQLIVNLLK.[E]	1xMet-loss+Acetyl [N-Term]	A0A1B0GSR9	A0A1B0GSR9 [1-14]		2.54		1	10	3	1	High	1510.92		755.964			32.7873			0.0002732			1.339e-09
	[K].IVSSKDYCVTANSK.[L]	1xCarbamidomethyl [C8]	A0A1B0GSR9	A0A1B0GSR9 [60-73]		3.23	2.47	1	7	3	1	High	1571.77		524.596	524.596		17.5784	17.5136		0.0002732	0.0006807		1.171e-06	4.759e-06
	[K].LVIITAGAR.[QM]		A0A1B0GSR9	A0A1B0GSR9 [74-82]		1.64	1.62	1	12	17	0	High	913.583		457.295	457.295		23.2265	22.6747		0.0002732	0.0006807		0.0002308	0.001657
	[K].NRVIGSGCNLDSAR.[F]	1xCarbamidomethyl [C8]	A0A1B0GSR9	A0A1B0GSR9 [139-152]		3.5	3.84	1	6	3	1	High	1518.74		506.919	506.92		18.6742	18.5656		0.0002732	0.0006807		8.279e-07	3.599e-05
	[R].VHPISTMIK.[G]	1xOxidation [M7]	A0A1B0GSR9	A0A1B0GSR9 [253-261]		1.6		1	3	1	0	High	1041.58		521.292			17.645			0.0002732			0.007345
	[R].VIGSGCNLDSAR.[F]	1xCarbamidomethyl [C6]	A0A1B0GSR9	A0A1B0GSR9 [141-152]		2.8	2.49	1	12	8	0	High	1248.6		624.804	624.804		18.8751	18.8333		0.0002732	0.0006807		2.241e-06	3.589e-05
	[K].VTLTPEEEARLK.[K]		A0A1B0GSR9	A0A1B0GSR9 [289-300]		2.09	1.9	1	3	2	1	High	1385.76		462.593	462.593		20.3225	20.2535		0.0002732	0.0006807		8.485e-05	0.00333
	[K].VTLTPEEEAR.[L]		A0A1B0GSR9	A0A1B0GSR9 [289-298]		2.53	1.62	1	3	5	0	High	1144.58		572.796	572.796		19.3097	19.1358		0.0002732	0.0006807		5.001e-05	0.0007947
	[K].SLNPELGTDADKEQWKEVHK.[Q]		A0A1B0GSR9	A0A1B0GSR9 [196-215]		4	1.41	1	4	3	2	High	2324.15		581.793	581.794		20.9608	20.8816		0.0002732	0.001409		1.23e-06	0.03949
	[K].SLNPELGTDADKEQWK.[E]		A0A1B0GSR9	A0A1B0GSR9 [196-211]		2.98		1	4	1	1	High	1830.89		610.967			22.3565			0.0002732			6.005e-10
	[K].FIIPNIVK.[Y]		A0A1B0GSR9	A0A1B0GSR9 [102-109]		1.42		1	7	2	0	High	943.598		472.302			28.2167			0.002577			0.04864
n/a	High	High	Peroxisomal acyl-coenzyme A oxidase 2 OS=Mus musculus OX=10090 GN=Acox2 PE=1 SV=2	Master Protein	Q9QXD1	Acox2	mmu:93732; Q8VCB0; Q9QXD1		4.99	12.61		1	6		2	8	6	12	681	76.8
	Annotated Sequence	Modifications	Master Protein Accessions	Positions in Master Proteins	XCorr (by Search Engine): A3 Sequest HT	XCorr (by Search Engine): B3 Sequest HT	XCorr (by Search Engine): C3 Sequest HT	# Protein Groups	# Proteins	# PSMs	# Missed Cleavages	Confidence	Theo. MH+ [Da]	m/z [Da] (by Search Engine): A3 Sequest HT	m/z [Da] (by Search Engine): B3 Sequest HT	m/z [Da] (by Search Engine): C3 Sequest HT	RT [min] (by Search Engine): A3 Sequest HT	RT [min] (by Search Engine): B3 Sequest HT	RT [min] (by Search Engine): C3 Sequest HT	Percolator q-Value (by Search Engine): A3 Sequest HT	Percolator q-Value (by Search Engine): B3 Sequest HT	Percolator q-Value (by Search Engine): C3 Sequest HT	Percolator PEP (by Search Engine): A3 Sequest HT	Percolator PEP (by Search Engine): B3 Sequest HT	Percolator PEP (by Search Engine): C3 Sequest HT
	[R].SLEDHTPLPGITVGDIGPK.[M]		Q9QXD1	Q9QXD1 [226-244]		2.81	3.33	1	1	3	0	High	1946.02		649.346	649.345		27.4842	27.3488		0.0002732	0.0006807		1.834e-05	4.2e-06
	[K].MGFENIDNGFLR.[L]	1xOxidation [M1]	Q9QXD1	Q9QXD1 [245-256]			1.73	1	1	2	0	High	1428.66			714.832			27.5432			0.0006807			9.477e-05
	[R].FAEVLPDGTYQR.[L]		Q9QXD1	Q9QXD1 [271-282]			1.86	1	1	2	0	High	1395.69			698.347			24.1111			0.0006807			0.001577
	[R].EVHPDIDSERHSPSFSVER.[L]		Q9QXD1	Q9QXD1 [17-35]			1.49	1	2	1	1	High	2223.04			556.516			20.495			0.000998			0.02017
	[K].ILEYQTQQQK.[L]		Q9QXD1	Q9QXD1 [337-346]			2.1	1	1	1	0	High	1278.67			639.838			18.3903			0.0006807			0.0003682
	[R].LRPSDPEAK.[I]		Q9QXD1	Q9QXD1 [328-336]			1.6	1	1	1	0	High	1012.54			506.775			14.5274			0.000998			0.01646
n/a	High	High	60S ribosomal protein L22-like 1 OS=Mus musculus OX=10090 GN=Rpl22l1 PE=1 SV=1	Master Protein	Q9D7S7	Rpl22l1	mmu:68028; Q9CXU8; Q9D7S7		10.11	6.64		2	2		5	5	2	20	122	14.5
	Annotated Sequence	Modifications	Master Protein Accessions	Positions in Master Proteins	XCorr (by Search Engine): A3 Sequest HT	XCorr (by Search Engine): B3 Sequest HT	XCorr (by Search Engine): C3 Sequest HT	# Protein Groups	# Proteins	# PSMs	# Missed Cleavages	Confidence	Theo. MH+ [Da]	m/z [Da] (by Search Engine): A3 Sequest HT	m/z [Da] (by Search Engine): B3 Sequest HT	m/z [Da] (by Search Engine): C3 Sequest HT	RT [min] (by Search Engine): A3 Sequest HT	RT [min] (by Search Engine): B3 Sequest HT	RT [min] (by Search Engine): C3 Sequest HT	Percolator q-Value (by Search Engine): A3 Sequest HT	Percolator q-Value (by Search Engine): B3 Sequest HT	Percolator q-Value (by Search Engine): C3 Sequest HT	Percolator PEP (by Search Engine): A3 Sequest HT	Percolator PEP (by Search Engine): B3 Sequest HT	Percolator PEP (by Search Engine): C3 Sequest HT
	[R].VVASDKETYELR.[Y]		Q9D7S7	Q9D7S7 [96-107]		2.14	2.55	1	1	4	1	High	1409.73		470.581	470.581		18.7764	18.6482		0.0002732	0.0006807		4.966e-05	4.451e-06
	[K].TGNLGNVVHIER.[L]		Q9D7S7	Q9D7S7 [48-59]		2.78	2.25	1	1	6	0	High	1308.7		436.905	436.904		21.2628	21.0821		0.0002732	0.0006807		7.898e-07	0.0008086
n/a	High	High	ATP-dependent RNA helicase DDX3X OS=Mus musculus OX=10090 GN=Ddx3x PE=1 SV=3	Master Protein	Q62167	Ddx3x	mmu:13205; O09060; O09143; Q62167		81.66	77.3		19	19		39	43	9	32	662	73.1
	Annotated Sequence	Modifications	Master Protein Accessions	Positions in Master Proteins	XCorr (by Search Engine): A3 Sequest HT	XCorr (by Search Engine): B3 Sequest HT	XCorr (by Search Engine): C3 Sequest HT	# Protein Groups	# Proteins	# PSMs	# Missed Cleavages	Confidence	Theo. MH+ [Da]	m/z [Da] (by Search Engine): A3 Sequest HT	m/z [Da] (by Search Engine): B3 Sequest HT	m/z [Da] (by Search Engine): C3 Sequest HT	RT [min] (by Search Engine): A3 Sequest HT	RT [min] (by Search Engine): B3 Sequest HT	RT [min] (by Search Engine): C3 Sequest HT	Percolator q-Value (by Search Engine): A3 Sequest HT	Percolator q-Value (by Search Engine): B3 Sequest HT	Percolator q-Value (by Search Engine): C3 Sequest HT	Percolator PEP (by Search Engine): A3 Sequest HT	Percolator PEP (by Search Engine): B3 Sequest HT	Percolator PEP (by Search Engine): C3 Sequest HT
	[R].SGFGKFER.[G]		Q62167	Q62167 [114-121]		1.81	1.51	1	2	2	1	High	927.468		464.237	464.238		18.5347	18.3883		0.0002732	0.0006807		0.0004211	0.006257
	[R].SGKSPILVATAVAAR.[G]		Q62167	Q62167 [489-503]		4.06	4.1	1	2	14	1	High	1440.85		480.956	480.956		23.0149	22.9648		0.0002732	0.0006807		7.603e-09	3.861e-08
	[R].QSSGASSSSFSSSR.[A]		Q62167	Q62167 [604-617]		2.13	2.49	1	1	3	0	High	1361.59		681.3	681.3		15.072	14.9689		0.0002732	0.0006807		2.071e-06	1.549e-06
	[-].MSHVAVENALGLDQQFAGLDLNSSDNQSGGSTASK.[G]	1xMet-loss+Acetyl [N-Term]	Q62167	Q62167 [1-35]		3.85	2.03	1	1	6	0	High	3459.63		865.662	865.661		31.2688	31.2127		0.0002732	0.0006807		4.365e-07	0.0007846
	[-].MSHVAVENALGLDQQFAGLDLNSSDNQSGGSTASKGR.[Y]	1xDeamidated [Q14]; 1xMet-loss+Acetyl [N-Term]	Q62167	Q62167 [1-37]		2.41		1	1	1	1	High	3673.73		919.193			29.6382			0.0002732			9.419e-07
	[R].VGSTSENITQK.[V]		Q62095; Q62167	Q62095 [407-417]; Q62167 [408-418]		2.84	2.94	2	3	2	0	High	1163.59		582.298	582.299		15.4795	15.3715		0.0002732	0.0006807		9.697e-07	1.4e-05
	[R].VGNLGLATSFFNER.[N]		Q62095; Q62167	Q62095 [534-547]; Q62167 [535-548]		3.2	2.93	2	3	4	0	High	1524.78		762.895	762.893		30.1174	29.9961		0.0002732	0.0006807		2.944e-08	3.103e-06
	[R].VRPCVVYGGAEIGQQIR.[D]	1xCarbamidomethyl [C4]	Q62167	Q62167 [295-311]		4.13	2.3	1	1	2	0	High	1902		634.671	634.672		23.917	23.7807		0.0002732	0.0006807		1.425e-07	1.17e-05
	[R].VRPCVVYGGAEIGQQIR.[D]	1xCarbamidomethyl [C4]; 1xDeamidated [Q15]	Q62167	Q62167 [295-311]			1.49	1	1	1	0	High	1902.99			635.004			23.7807			0.008719			0.1508
	[K].SSFFGDRGSGSR.[G]		Q62167	Q62167 [82-93]		1.86	1.73	1	1	2	1	High	1259.58		420.53	420.53		18.7262	18.633		0.0002732	0.000998		0.004225	0.009516
	[K].SPILVATAVAAR.[G]		Q62167	Q62167 [492-503]		2.68	1.83	1	2	4	0	High	1168.7		584.856	584.856		24.5629	24.4671		0.0002732	0.0006807		4.013e-08	0.000164
	[R].IVEQDTMPPKGVR.[H]	1xOxidation [M7]	Q62095; Q62167	Q62095 [363-375]; Q62167 [364-376]		2.67	2.93	2	3	5	1	High	1485.77		495.929	495.93		16.9677	16.8952		0.0002732	0.0006807		1.326e-05	4.424e-07
	[R].DYRQSSGASSSSFSSSR.[A]		Q62167	Q62167 [601-617]		3.19	4.03	1	1	3	1	High	1795.78		599.266	599.266		17.2374	17.147		0.0002732	0.0006807		7.577e-07	2.07e-07
	[KR].DREEALHQFR.[S]		Q62095; Q62167	Q62095 [478-487]; Q62167 [479-488]		2.7	2.71	2	3	3	1	High	1300.64		434.218	434.218		18.3706	18.2322		0.0002732	0.000998		0.0004657	0.0161
	[R].DLMACAQTGSGK.[T]	1xCarbamidomethyl [C5]; 1xOxidation [M3]	Q62095; Q62167	Q62095 [218-229]; Q62167 [219-230]		2.17	1.85	2	5	4	0	High	1254.55		627.777	627.777		16.4148	16.344		0.0002732	0.0006807		9.161e-08	6.793e-05
	[R].FSGGFGAR.[D]		Q62095; Q62167	Q62095 [591-598]; Q62167 [593-600]		1.99	2.14	2	3	5	0	High	798.389		399.699	399.698		19.1178	19.0328		0.0002732	0.000998		0.005653	0.0104
	[R].GKIGLDFCK.[Y]	1xCarbamidomethyl [C8]	Q62095; Q62167	Q62095 [333-341]; Q62167 [334-342]		1.44	1.76	2	3	2	1	High	1037.54		519.276	519.276		21.492	21.3522		0.0002732	0.000998		0.005491	0.01647
	[R].GCHLLVATPGR.[L]	1xCarbamidomethyl [C2]	Q62095; Q62167	Q62095 [315-325]; Q62167 [316-326]		3.27	1.88	2	3	8	0	High	1180.63		394.213	590.816		20.3331	20.2		0.0002732	0.0006807		0.0005349	1.605e-05
	[R].GLDISNVK.[H]		Q62095; Q62167	Q62095 [503-510]; Q62167 [504-511]		1.44	1.4	2	3	3	0	High	845.473		423.24	423.239		20.3117	20.2375		0.002249	0.005289		0.03608	0.09742
	[K].HAIPIIKEKR.[D]		Q62095; Q62167	Q62095 [208-217]; Q62167 [209-218]			1.4	2	3	1	2	High	1204.75			402.256			17.5734			0.000998			0.02125
	[K].HAIPIIK.[E]		Q62095; Q62167	Q62095 [208-214]; Q62167 [209-215]		2.02	2.49	2	3	7	0	High	791.514		396.261	396.26		19.5701	19.386		0.002577	0.0006807		0.05101	0.0007626
n/a	High	n/a	Tropomodulin-3 OS=Mus musculus OX=10090 GN=Tmod3 PE=1 SV=1	Master Protein	Q9JHJ0	Tmod3	mmu:50875; Q3TIT1; Q9JHJ0		13.42			6			10		6	20	352	39.5
	Annotated Sequence	Modifications	Master Protein Accessions	Positions in Master Proteins	XCorr (by Search Engine): A3 Sequest HT	XCorr (by Search Engine): B3 Sequest HT	XCorr (by Search Engine): C3 Sequest HT	# Protein Groups	# Proteins	# PSMs	# Missed Cleavages	Confidence	Theo. MH+ [Da]	m/z [Da] (by Search Engine): A3 Sequest HT	m/z [Da] (by Search Engine): B3 Sequest HT	m/z [Da] (by Search Engine): C3 Sequest HT	RT [min] (by Search Engine): A3 Sequest HT	RT [min] (by Search Engine): B3 Sequest HT	RT [min] (by Search Engine): C3 Sequest HT	Percolator q-Value (by Search Engine): A3 Sequest HT	Percolator q-Value (by Search Engine): B3 Sequest HT	Percolator q-Value (by Search Engine): C3 Sequest HT	Percolator PEP (by Search Engine): A3 Sequest HT	Percolator PEP (by Search Engine): B3 Sequest HT	Percolator PEP (by Search Engine): C3 Sequest HT
	[K].SATGPFDRER.[L]		Q9JHJ0	Q9JHJ0 [59-68]		1.52		1	3	2	1	High	1135.55		379.188			17.0442			0.0002732			0.002669
	[R].LVEVNLNNIK.[N]		Q9JHJ0	Q9JHJ0 [200-209]		2.02		1	1	1	0	High	1155.67		578.34			24.4774			0.0002732			0.0001904
	[K].FGYQFTQQGPR.[T]		Q9JHJ0	Q9JHJ0 [318-328]		2.19		1	1	1	0	High	1328.64		664.822			23.404			0.0002732			3.315e-06
	[R].AANAITKNNDLVR.[K]		Q9JHJ0	Q9JHJ0 [331-343]		3.06		1	1	2	1	High	1399.77		467.26			18.2557			0.0002732			4.239e-07
	[K].ILPVFDEPPNPTNVEESLKR.[I]		Q9JHJ0	Q9JHJ0 [173-192]		3.33		1	1	3	1	High	2294.2		765.406			28.6712			0.0002732			4.211e-09
	[K].HFSLAATR.[S]		Q9JHJ0	Q9JHJ0 [231-238]		1.5		1	1	1	0	High	902.484		451.746			19.3363			0.001187			0.02444
n/a	High	High	Mitogen-activated protein kinase 1 OS=Mus musculus OX=10090 GN=Mapk1 PE=1 SV=3	Master Protein	P63085	Mapk1	mmu:26413; P27703; P63085; Q3V1U6		4.26	4.2		1	2		2	4	2	6	358	41.2
	Annotated Sequence	Modifications	Master Protein Accessions	Positions in Master Proteins	XCorr (by Search Engine): A3 Sequest HT	XCorr (by Search Engine): B3 Sequest HT	XCorr (by Search Engine): C3 Sequest HT	# Protein Groups	# Proteins	# PSMs	# Missed Cleavages	Confidence	Theo. MH+ [Da]	m/z [Da] (by Search Engine): A3 Sequest HT	m/z [Da] (by Search Engine): B3 Sequest HT	m/z [Da] (by Search Engine): C3 Sequest HT	RT [min] (by Search Engine): A3 Sequest HT	RT [min] (by Search Engine): B3 Sequest HT	RT [min] (by Search Engine): C3 Sequest HT	Percolator q-Value (by Search Engine): A3 Sequest HT	Percolator q-Value (by Search Engine): B3 Sequest HT	Percolator q-Value (by Search Engine): C3 Sequest HT	Percolator PEP (by Search Engine): A3 Sequest HT	Percolator PEP (by Search Engine): B3 Sequest HT	Percolator PEP (by Search Engine): C3 Sequest HT
	[-].MAAAAAAGPEMVR.[G]	1xOxidation [M11]; 1xMet-loss+Acetyl [N-Term]	P63085	P63085 [1-13]		2.26	2.25	1	1	4	0	High	1172.57		586.79	586.79		20.8129	20.7842		0.0002732	0.0006807		0.0001653	4.205e-05
	[R].GQVFDVGPR.[Y]		P63085	P63085 [14-22]			1.96	1	1	2	0	High	974.505			487.756			21.7834			0.0006807			0.003936
n/a	High	High	ADP/ATP translocase 2 OS=Mus musculus OX=10090 GN=Slc25a5 PE=1 SV=3	Master Protein	P51881	Slc25a5	mmu:11740; P51881; Q61311		8.13	10.18		7	2		12	6	7	26	298	32.9
	Annotated Sequence	Modifications	Master Protein Accessions	Positions in Master Proteins	XCorr (by Search Engine): A3 Sequest HT	XCorr (by Search Engine): B3 Sequest HT	XCorr (by Search Engine): C3 Sequest HT	# Protein Groups	# Proteins	# PSMs	# Missed Cleavages	Confidence	Theo. MH+ [Da]	m/z [Da] (by Search Engine): A3 Sequest HT	m/z [Da] (by Search Engine): B3 Sequest HT	m/z [Da] (by Search Engine): C3 Sequest HT	RT [min] (by Search Engine): A3 Sequest HT	RT [min] (by Search Engine): B3 Sequest HT	RT [min] (by Search Engine): C3 Sequest HT	Percolator q-Value (by Search Engine): A3 Sequest HT	Percolator q-Value (by Search Engine): B3 Sequest HT	Percolator q-Value (by Search Engine): C3 Sequest HT	Percolator PEP (by Search Engine): A3 Sequest HT	Percolator PEP (by Search Engine): B3 Sequest HT	Percolator PEP (by Search Engine): C3 Sequest HT
	[K].QIFLGGVDKR.[T]		P51881	P51881 [97-106]		1.82		1	1	1	1	High	1132.65		378.221			21.3649			0.0002732			0.002337
	[-].MTDAAVSFAKDFLAGGVAAAISK.[T]	1xMet-loss+Acetyl [N-Term]	P51881	P51881 [1-23]		1.9		1	1	4	1	High	2152.13		718.048			38.0764			0.0002732			1.564e-05
	[K].TAVAPIER.[V]		P51881	P51881 [24-31]		2.22	2.06	1	3	6	0	High	856.489		428.748	428.748		17.4417	17.3861		0.0002732	0.0006807		0.0008496	0.00286
	[K].GAWSNVLR.[G]		P51881	P51881 [273-280]		1.5		1	2	1	0	High	902.484		451.745			23.9242			0.001187			0.02426
	[K].EQGVLSFWR.[G]		P51881	P51881 [64-72]		1.53		1	1	1	0	High	1121.57		561.291			29.1925			0.0002732			0.004413
	[K].LLLQVQHASK.[Q]		P51881	P51881 [34-43]		1.46		1	2	1	0	High	1136.68		379.564			19.7259			0.0007502			0.01718
	[R].GNLANVIR.[Y]		P51881	P51881 [73-80]		2.17	2.14	1	3	4	0	High	856.5		428.753	428.753		20.9548	20.883		0.002577	0.000998		0.04081	0.01505
n/a	High	n/a	F-actin-capping protein subunit beta OS=Mus musculus OX=10090 GN=Capzb PE=1 SV=1	Master Protein	A2AMW0	Capzb	A2AMW0		11.46			5			7		1	24	260	29.3
	Annotated Sequence	Modifications	Master Protein Accessions	Positions in Master Proteins	XCorr (by Search Engine): A3 Sequest HT	XCorr (by Search Engine): B3 Sequest HT	XCorr (by Search Engine): C3 Sequest HT	# Protein Groups	# Proteins	# PSMs	# Missed Cleavages	Confidence	Theo. MH+ [Da]	m/z [Da] (by Search Engine): A3 Sequest HT	m/z [Da] (by Search Engine): B3 Sequest HT	m/z [Da] (by Search Engine): C3 Sequest HT	RT [min] (by Search Engine): A3 Sequest HT	RT [min] (by Search Engine): B3 Sequest HT	RT [min] (by Search Engine): C3 Sequest HT	Percolator q-Value (by Search Engine): A3 Sequest HT	Percolator q-Value (by Search Engine): B3 Sequest HT	Percolator q-Value (by Search Engine): C3 Sequest HT	Percolator PEP (by Search Engine): A3 Sequest HT	Percolator PEP (by Search Engine): B3 Sequest HT	Percolator PEP (by Search Engine): C3 Sequest HT
	[R].QMEKDETVSDCSPHIANIGR.[L]	1xCarbamidomethyl [C11]; 1xOxidation [M2]	P47757; A2AMW0	P47757 [196-215]; A2AMW0 [184-203]		2.82		2	3	1	1	High	2303.04		576.515			19.813			0.0002732			6.632e-06
	[K].SGSGTMNLGGSLTR.[Q]	1xOxidation [M6]	P47757; A2AMW0	P47757 [182-195]; A2AMW0 [170-183]		2.06		2	3	1	0	High	1353.64		677.325			19.1212			0.0002732			1.002e-06
	[R].STLNEIYFGK.[T]		P47757; A2AMW0	P47757 [226-235]; A2AMW0 [214-223]		2.28		2	2	2	0	High	1171.6		586.303			25.2489			0.0002732			7.778e-05
	[R].SVQTFADK.[S]		A2AMW0	A2AMW0 [233-240]		1.59		1	1	1	0	High	895.452		448.23			17.1405			0.0005116			0.01151
	[R].LVEDMENKIR.[S]	1xOxidation [M5]	P47757; A2AMW0	P47757 [216-225]; A2AMW0 [204-213]		2.44		2	2	2	1	High	1262.64		421.552			16.6915			0.0002732			0.0001089
n/a	High	High	Tubulin alpha-1A chain OS=Mus musculus OX=10090 GN=Tuba1a PE=1 SV=1	Master Protein	P68369	Tuba1a	mmu:22142; P02551; P05210; P05212; P68369; Q3TGF0; Q3TIW2; Q3TPJ1; Q3ULN1; Q5XJF8		76.79	28.9		11	9		34	17	1	37	451	50.1
	Annotated Sequence	Modifications	Master Protein Accessions	Positions in Master Proteins	XCorr (by Search Engine): A3 Sequest HT	XCorr (by Search Engine): B3 Sequest HT	XCorr (by Search Engine): C3 Sequest HT	# Protein Groups	# Proteins	# PSMs	# Missed Cleavages	Confidence	Theo. MH+ [Da]	m/z [Da] (by Search Engine): A3 Sequest HT	m/z [Da] (by Search Engine): B3 Sequest HT	m/z [Da] (by Search Engine): C3 Sequest HT	RT [min] (by Search Engine): A3 Sequest HT	RT [min] (by Search Engine): B3 Sequest HT	RT [min] (by Search Engine): C3 Sequest HT	Percolator q-Value (by Search Engine): A3 Sequest HT	Percolator q-Value (by Search Engine): B3 Sequest HT	Percolator q-Value (by Search Engine): C3 Sequest HT	Percolator PEP (by Search Engine): A3 Sequest HT	Percolator PEP (by Search Engine): B3 Sequest HT	Percolator PEP (by Search Engine): C3 Sequest HT
	[R].QLFHPEQLITGKEDAANNYAR.[G]		P68369; P05213	P68369 [85-105]; P05213 [85-105]		4.26		2	10	6	1	High	2415.21		805.74			25.499			0.0002732			1.458e-13
	[R].NLDIERPTYTNLNR.[L]		P68369; P05213	P68369 [216-229]; P05213 [216-229]		2.88	2.96	2	8	5	0	High	1718.88		573.632	573.632		22.9	22.7786		0.0002732	0.0006807		1.455e-05	1.852e-06
	[K].VGINYQPPTVVPGGDLAK.[V]		P68369; P05213	P68369 [353-370]; P05213 [353-370]		1.8		2	7	2	0	High	1824.99		912.995			26.7017			0.0002732			7.189e-05
	[R].TIQFVDWCPTGFK.[V]	1xCarbamidomethyl [C8]	P68369	P68369 [340-352]		1.77		1	4	1	0	High	1598.77		799.886			30.5703			0.0002732			0.0004967
	[K].TIGGGDDSFNTFFSETGAGK.[H]		P68369; P05213	P68369 [41-60]; P05213 [41-60]		2.61	1.63	2	5	5	0	High	2007.89		1004.45	1004.45		29.4723	29.4054		0.0002732	0.0006807		1.387e-09	3.93e-05
	[K].DVNAAIATIKTKR.[TS]		P68369; P05213	P68369 [327-339]; P05213 [327-339]			3	2	4	1	2	High	1400.82			467.612			20.314			0.0006807			5.12e-06
	[K].DVNAAIATIK.[T]		P68369; P05213	P68369 [327-336]; P05213 [327-336]		3.12	3.01	2	4	4	0	High	1015.58		508.294	508.293		23.0725	23.0357		0.0002732	0.0006807		0.0006213	5.235e-05
	[R].GDVVPKDVNAAIATIK.[T]		P68369; P05213	P68369 [321-336]; P05213 [321-336]		1.71	3.52	2	4	2	1	High	1610.91		805.959	537.641		25.6481	25.4885		0.0002732	0.0006807		0.004215	9.662e-08
	[R].AVFVDLEPTVIDEVRTGTYR.[Q]		P68369; P05213	P68369 [65-84]; P05213 [65-84]		2.62		2	4	2	1	High	2280.19		760.735			30.4231			0.0002732			4.645e-05
	[R].AVFVDLEPTVIDEVR.[T]		P68369; P05213	P68369 [65-79]; P05213 [65-79]		3.03	2.62	2	4	11	0	High	1701.91		851.456	851.456		31.0674	30.9431		0.0002732	0.0006807		6.716e-12	2.062e-07
	[R].AVCMLSNTTAIAEAWAR.[L]	1xCarbamidomethyl [C3]; 1xOxidation [M4]	P68369; P05213	P68369 [374-390]; P05213 [374-390]			1.73	2	7	1	0	High	1880.9			940.954			28.0828			0.0006807			4.173e-06
	[R].IHFPLATYAPVISAEK.[A]		P68369; P05213	P68369 [265-280]; P05213 [265-280]		2.36	1.6	2	6	9	0	High	1756.96		586.326	586.326		29.0256	28.7846		0.0002732	0.0006807		5.565e-08	0.0001565
	[R].LSVDYGKK.[S]		P68369; P05213	P68369 [157-164]; P05213 [157-164]		1.62	1.73	2	7	2	1	High	909.504		455.256	455.256		16.4522	16.3447		0.0005116	0.0006807		0.01458	0.006974
n/a	High	High	Cystatin-B OS=Mus musculus OX=10090 GN=Cstb PE=1 SV=1	Master Protein	Q62426	Cstb	mmu:13014; Q3UAW2; Q62426		1.61	0		3	1		3	1	3	46	98	11
	Annotated Sequence	Modifications	Master Protein Accessions	Positions in Master Proteins	XCorr (by Search Engine): A3 Sequest HT	XCorr (by Search Engine): B3 Sequest HT	XCorr (by Search Engine): C3 Sequest HT	# Protein Groups	# Proteins	# PSMs	# Missed Cleavages	Confidence	Theo. MH+ [Da]	m/z [Da] (by Search Engine): A3 Sequest HT	m/z [Da] (by Search Engine): B3 Sequest HT	m/z [Da] (by Search Engine): C3 Sequest HT	RT [min] (by Search Engine): A3 Sequest HT	RT [min] (by Search Engine): B3 Sequest HT	RT [min] (by Search Engine): C3 Sequest HT	Percolator q-Value (by Search Engine): A3 Sequest HT	Percolator q-Value (by Search Engine): B3 Sequest HT	Percolator q-Value (by Search Engine): C3 Sequest HT	Percolator PEP (by Search Engine): A3 Sequest HT	Percolator PEP (by Search Engine): B3 Sequest HT	Percolator PEP (by Search Engine): C3 Sequest HT
	[R].VFQPLPHENKPLTLSSYQTNK.[E]		Q62426	Q62426 [69-89]		1.86		1	1	1	0	High	2441.28		611.076			23.9096			0.0002732			0.001431
	[K].SQLESKENQKFDVFK.[A]		Q62426	Q62426 [25-39]		1.84	1.58	1	1	2	2	High	1826.93		609.648	609.648		21.4199	21.2734		0.0002732	0.000998		0.0002927	0.03163
	[K].ERHDELSYF.[-]		Q62426	Q62426 [90-98]		1.61	1.43	1	1	1	1	High	1195.54		598.273	598.272		23.431	23.3886		0.006084	0.02926		0.1012	0.2787
n/a	High	High	5-hydroxyisourate hydrolase OS=Mus musculus OX=10090 GN=Urah PE=1 SV=1	Master Protein	Q9CRB3	Urah	mmu:76974; Q9CRB3		4.01	0		1	2		2	3	1	31	118	13.6
	Annotated Sequence	Modifications	Master Protein Accessions	Positions in Master Proteins	XCorr (by Search Engine): A3 Sequest HT	XCorr (by Search Engine): B3 Sequest HT	XCorr (by Search Engine): C3 Sequest HT	# Protein Groups	# Proteins	# PSMs	# Missed Cleavages	Confidence	Theo. MH+ [Da]	m/z [Da] (by Search Engine): A3 Sequest HT	m/z [Da] (by Search Engine): B3 Sequest HT	m/z [Da] (by Search Engine): C3 Sequest HT	RT [min] (by Search Engine): A3 Sequest HT	RT [min] (by Search Engine): B3 Sequest HT	RT [min] (by Search Engine): C3 Sequest HT	Percolator q-Value (by Search Engine): A3 Sequest HT	Percolator q-Value (by Search Engine): B3 Sequest HT	Percolator q-Value (by Search Engine): C3 Sequest HT	Percolator PEP (by Search Engine): A3 Sequest HT	Percolator PEP (by Search Engine): B3 Sequest HT	Percolator PEP (by Search Engine): C3 Sequest HT
	[-].MATESSPLTTHVLDTASGLPAQGLCLR.[L]	1xCarbamidomethyl [C25]; 1xMet-loss+Acetyl [N-Term]	Q9CRB3	Q9CRB3 [1-27]			1.98	1	1	2	0	High	2737.38			913.133			31.2284			0.0006807			9.51e-05
	[R].TSYTNLDGR.[C]		Q9CRB3; A0A1B0GSD0	Q9CRB3 [43-51]; A0A1B0GSD0 [42-50]		1.71	1.51	2	4	3	0	High	1026.49		513.747	513.746		18.32	18.2894		0.0002732	0.0006807		9.463e-05	0.0002424
n/a	High	n/a	Alpha actinin 1a OS=Mus musculus OX=10090 GN=Actn1 PE=1 SV=1	Master Protein	A1BN54	Actn1	A1BN54		53.53			15			29		7	21	887	102.7
	Annotated Sequence	Modifications	Master Protein Accessions	Positions in Master Proteins	XCorr (by Search Engine): A3 Sequest HT	XCorr (by Search Engine): B3 Sequest HT	XCorr (by Search Engine): C3 Sequest HT	# Protein Groups	# Proteins	# PSMs	# Missed Cleavages	Confidence	Theo. MH+ [Da]	m/z [Da] (by Search Engine): A3 Sequest HT	m/z [Da] (by Search Engine): B3 Sequest HT	m/z [Da] (by Search Engine): C3 Sequest HT	RT [min] (by Search Engine): A3 Sequest HT	RT [min] (by Search Engine): B3 Sequest HT	RT [min] (by Search Engine): C3 Sequest HT	Percolator q-Value (by Search Engine): A3 Sequest HT	Percolator q-Value (by Search Engine): B3 Sequest HT	Percolator q-Value (by Search Engine): C3 Sequest HT	Percolator PEP (by Search Engine): A3 Sequest HT	Percolator PEP (by Search Engine): B3 Sequest HT	Percolator PEP (by Search Engine): C3 Sequest HT
	[R].RDQALTEEHAR.[Q]		A1BN54	A1BN54 [614-624]		3.81		1	2	3	1	High	1325.66		442.557			14.5012			0.0002732			1.735e-06
	[R].VGWEQLLTTIAR.[T]		A0A1L1SV25; A1BN54	A0A1L1SV25 [735-746]; A1BN54 [715-726]		2.54		2	5	2	0	High	1386.77		693.891			33.7442			0.0002732			1.502e-07
	[R].TINEVENQILTR.[D]		A0A1L1SV25; A1BN54	A0A1L1SV25 [747-758]; A1BN54 [727-738]		2.66		2	5	6	0	High	1429.76		715.386			25.0935			0.0002732			3.855e-07
	[K].EGLLLWCQR.[K]	1xCarbamidomethyl [C7]	A0A1L1SV25; A1BN54	A0A1L1SV25 [168-176]; A1BN54 [148-156]		1.65		2	9	1	0	High	1174.6		587.806			28.6212			0.0002732			0.0003665
	[R].ELPPDQAEYCIAR.[M]	1xCarbamidomethyl [C10]	A0A1L1SV25; A1BN54	A0A1L1SV25 [891-903]; A1BN54 [846-858]		1.73		2	5	2	0	High	1561.73		781.37			22.6872			0.0002732			4.878e-05
	[R].FAIQDISVEETSAK.[E]		A0A1L1SV25; A1BN54	A0A1L1SV25 [154-167]; A1BN54 [134-147]		2.13		2	9	1	0	High	1537.77		769.391			26.1094			0.0002732			3.636e-05
	[K].ALDFIASK.[G]		A0A1L1SV25; A1BN54	A0A1L1SV25 [116-123]; A1BN54 [96-103]		1.91		2	8	1	0	High	864.483		432.745			23.2233			0.0002732			0.001411
	[K].CQLEINFNTLQTK.[L]	1xCarbamidomethyl [C1]	A0A1L1SV25; A1BN54	A0A1L1SV25 [352-364]; A1BN54 [332-344]		2.35		2	7	2	0	High	1608.81		804.905			27.3298			0.0002732			2.153e-06
	[K].ILAGDKNYITEDELRR.[E]		A1BN54	A1BN54 [830-845]		3.71		1	2	2	2	High	1906		477.256			22.2607			0.0002732			1.042e-07
	[R].LSNRPAFMPSEGR.[M]	1xOxidation [M8]	A0A1L1SV25; A1BN54	A0A1L1SV25 [367-379]; A1BN54 [347-359]		2.78		2	5	2	0	High	1477.72		493.245			18.2706			0.0002732			1.378e-05
	[K].LRKDDPLTNLNTAFDVAER.[F]		A1BN54	A1BN54 [196-214]		2.33		1	2	1	2	High	2188.14		730.049			27.2601			0.0002732			1.185e-05
	[R].HRPELIDYGK.[L]		A1BN54	A1BN54 [186-195]		2.81		1	2	2	0	High	1227.65		409.887			20.0261			0.0002732			0.0005666
	[K].GISQEQMNEFR.[A]	1xOxidation [M7]	A1BN54	A1BN54 [742-752]		2.11		1	2	2	0	High	1354.61		677.806			18.972			0.0002732			3.844e-05
	[R].LAILGIHNEVSK.[I]		A1BN54	A1BN54 [566-577]		1.48		1	2	1	0	High	1293.75		431.922			23.7007			0.0002732			0.004673
	[K].ICDQWDNLGALTQK.[R]	1xCarbamidomethyl [C2]	A1BN54	A1BN54 [479-492]		1.81		1	2	1	0	High	1661.8		831.401			27.6408			0.0002732			0.0003175
n/a	n/a	High	39S ribosomal protein L14, mitochondrial OS=Mus musculus OX=10090 GN=Mrpl14 PE=1 SV=1	Master Protein	Q9D1I6	Mrpl14	mmu:68463; Q3UNL3; Q9D1I6			3.66			3			3	3	28	145	15.9
	Annotated Sequence	Modifications	Master Protein Accessions	Positions in Master Proteins	XCorr (by Search Engine): A3 Sequest HT	XCorr (by Search Engine): B3 Sequest HT	XCorr (by Search Engine): C3 Sequest HT	# Protein Groups	# Proteins	# PSMs	# Missed Cleavages	Confidence	Theo. MH+ [Da]	m/z [Da] (by Search Engine): A3 Sequest HT	m/z [Da] (by Search Engine): B3 Sequest HT	m/z [Da] (by Search Engine): C3 Sequest HT	RT [min] (by Search Engine): A3 Sequest HT	RT [min] (by Search Engine): B3 Sequest HT	RT [min] (by Search Engine): C3 Sequest HT	Percolator q-Value (by Search Engine): A3 Sequest HT	Percolator q-Value (by Search Engine): B3 Sequest HT	Percolator q-Value (by Search Engine): C3 Sequest HT	Percolator PEP (by Search Engine): A3 Sequest HT	Percolator PEP (by Search Engine): B3 Sequest HT	Percolator PEP (by Search Engine): C3 Sequest HT
	[R].MTPKFDSNNVVLIEDNGNPVGTR.[I]	1xOxidation [M1]	Q9D1I6	Q9D1I6 [96-118]			2.03	1	1	1	1	High	2533.24			845.084			25.1719			0.0006807			1.723e-05
	[R].VVDNSALGSTPYHRPPR.[C]		Q9D1I6	Q9D1I6 [40-56]			1.88	1	1	1	0	High	1865.96			467.246			18.7894			0.000998			0.02448
	[K].FDSNNVVLIEDNGNPVGTR.[I]		Q9D1I6	Q9D1I6 [100-118]			1.63	1	1	1	0	High	2060			1030.51			26.466			0.0006807			0.0003336
n/a	High	High	Probable ATP-dependent RNA helicase DDX17 OS=Mus musculus OX=10090 GN=Ddx17 PE=1 SV=1	Master Protein	Q501J6	Ddx17	mmu:67040; Q501J6; Q6P5G1; Q8BIN2		12	13.63		5	8		6	12	5	13	650	72.4
	Annotated Sequence	Modifications	Master Protein Accessions	Positions in Master Proteins	XCorr (by Search Engine): A3 Sequest HT	XCorr (by Search Engine): B3 Sequest HT	XCorr (by Search Engine): C3 Sequest HT	# Protein Groups	# Proteins	# PSMs	# Missed Cleavages	Confidence	Theo. MH+ [Da]	m/z [Da] (by Search Engine): A3 Sequest HT	m/z [Da] (by Search Engine): B3 Sequest HT	m/z [Da] (by Search Engine): C3 Sequest HT	RT [min] (by Search Engine): A3 Sequest HT	RT [min] (by Search Engine): B3 Sequest HT	RT [min] (by Search Engine): C3 Sequest HT	Percolator q-Value (by Search Engine): A3 Sequest HT	Percolator q-Value (by Search Engine): B3 Sequest HT	Percolator q-Value (by Search Engine): C3 Sequest HT	Percolator PEP (by Search Engine): A3 Sequest HT	Percolator PEP (by Search Engine): B3 Sequest HT	Percolator PEP (by Search Engine): C3 Sequest HT
	[R].SGKAPILIATDVASR.[G]		Q501J6	Q501J6 [387-401]		2.6	2.46	1	3	3	1	High	1498.86		500.291	500.292		23.2574	23.1723		0.0002732	0.0006807		0.0002348	4.25e-05
	[K].NFYVEHPEVAR.[L]		Q501J6	Q501J6 [54-64]		1.59		1	3	1	0	High	1360.66		454.227			20.88			0.0002732			0.009459
	[K].VLEEANQAINPK.[L]		Q501J6	Q501J6 [457-468]			1.63	1	2	1	0	High	1325.71			663.356			19.9897			0.0006807			3.547e-05
	[K].STCIYGGAPK.[G]	1xCarbamidomethyl [C3]	Q501J6; Q61656	Q501J6 [196-205]; Q61656 [198-207]		1.89	1.83	2	6	3	0	High	1053.5		527.254	527.254		18.0336	17.9506		0.0002732	0.0006807		0.001204	0.004518
	[R].SSQSSSQQFSGIGR.[S]		Q501J6	Q501J6 [592-605]		2.96	2.92	1	2	5	0	High	1455.68		728.345	728.346		19.0693	18.9963		0.0002732	0.0006807		4.922e-10	4.034e-07
	[K].APILIATDVASR.[G]		Q501J6; Q61656	Q501J6 [390-401]; Q61656 [392-403]			1.89	2	6	1	0	High	1226.71			613.858			24.6576			0.0006807			0.005753
	[R].LKSTCIYGGAPK.[G]	1xCarbamidomethyl [C5]	Q501J6; Q61656	Q501J6 [194-205]; Q61656 [196-207]		1.4	1.63	2	6	1	1	High	1294.68		432.232	432.232		18.221	18.0882		0.1389	0.001409		0.7014	0.0392
	[R].LTPYEVDELRR.[K]		Q501J6	Q501J6 [65-75]		2.04	1.79	1	3	2	1	High	1390.73		464.249	464.249		22.1627	22.0447		0.0002732	0.000998		0.00513	0.01003
	[R].KIVDQIRPDR.[Q]		Q501J6; Q61656	Q501J6 [262-271]; Q61656 [264-273]			1.71	2	6	1	1	High	1239.72			413.91			18.3013			0.001409			0.04594
n/a	High	n/a	Plectin OS=Mus musculus OX=10090 GN=Plec PE=1 SV=1	Master Protein	E9Q3W4	Plec	E9Q3W4		7.32			7			7		7	2	4386	498.8
	Annotated Sequence	Modifications	Master Protein Accessions	Positions in Master Proteins	XCorr (by Search Engine): A3 Sequest HT	XCorr (by Search Engine): B3 Sequest HT	XCorr (by Search Engine): C3 Sequest HT	# Protein Groups	# Proteins	# PSMs	# Missed Cleavages	Confidence	Theo. MH+ [Da]	m/z [Da] (by Search Engine): A3 Sequest HT	m/z [Da] (by Search Engine): B3 Sequest HT	m/z [Da] (by Search Engine): C3 Sequest HT	RT [min] (by Search Engine): A3 Sequest HT	RT [min] (by Search Engine): B3 Sequest HT	RT [min] (by Search Engine): C3 Sequest HT	Percolator q-Value (by Search Engine): A3 Sequest HT	Percolator q-Value (by Search Engine): B3 Sequest HT	Percolator q-Value (by Search Engine): C3 Sequest HT	Percolator PEP (by Search Engine): A3 Sequest HT	Percolator PEP (by Search Engine): B3 Sequest HT	Percolator PEP (by Search Engine): C3 Sequest HT
	[R].VYHDPSTQEPVTYSQLQQR.[C]		E9Q3W4	E9Q3W4 [3019-3037]		2.78		1	3	1	0	High	2276.09		759.37			21.5581			0.0002732			4.829e-05
	[R].CVEDPETGLR.[L]	1xCarbamidomethyl [C1]	E9Q3W4	E9Q3W4 [2710-2719]; [3369-3378]		1.43		1	3	1	0	High	1175.54		588.272			19.383			0.0002732			0.00429
	[R].EVAEADSVR.[Q]		E9Q3W4	E9Q3W4 [2848-2856]		1.43		1	3	1	0	High	975.474		488.242			15.764			0.0002732			0.001458
	[R].ARNDESQLSPATR.[G]		E9Q3W4	E9Q3W4 [415-427]		2.68		1	7	1	1	High	1444.71		482.244			16.0585			0.0002732			0.0038
	[R].LTVDEAVR.[AK]		E9Q3W4	E9Q3W4 [2915-2922]; [3581-3588]		1.48		1	3	1	0	High	902.494		451.75			19.6876			0.0041			0.07448
	[R].IAEQQKAQAEVEGLGKGVAR.[L]		E9Q3W4	E9Q3W4 [863-882]		1.48		1	2	1	2	High	2082.13		521.287			21.4728			0.0005116			0.01234
	[R].LAAEQELIR.[L]		E9Q3W4	E9Q3W4 [1549-1557]		1.86		1	2	1	0	High	1042.59		521.798			21.8544			0.0002732			0.0001174
n/a	High	High	T-complex protein 1 subunit beta OS=Mus musculus OX=10090 GN=Cct2 PE=1 SV=4	Master Protein	P80314	Cct2	mmu:12461; P80314; Q9R1U0		2.19	2.03		3	1		4	1	3	6	535	57.4
	Annotated Sequence	Modifications	Master Protein Accessions	Positions in Master Proteins	XCorr (by Search Engine): A3 Sequest HT	XCorr (by Search Engine): B3 Sequest HT	XCorr (by Search Engine): C3 Sequest HT	# Protein Groups	# Proteins	# PSMs	# Missed Cleavages	Confidence	Theo. MH+ [Da]	m/z [Da] (by Search Engine): A3 Sequest HT	m/z [Da] (by Search Engine): B3 Sequest HT	m/z [Da] (by Search Engine): C3 Sequest HT	RT [min] (by Search Engine): A3 Sequest HT	RT [min] (by Search Engine): B3 Sequest HT	RT [min] (by Search Engine): C3 Sequest HT	Percolator q-Value (by Search Engine): A3 Sequest HT	Percolator q-Value (by Search Engine): B3 Sequest HT	Percolator q-Value (by Search Engine): C3 Sequest HT	Percolator PEP (by Search Engine): A3 Sequest HT	Percolator PEP (by Search Engine): B3 Sequest HT	Percolator PEP (by Search Engine): C3 Sequest HT
	[-].MASLSLAPVNIFK.[A]	1xMet-loss+Acetyl [N-Term]	P80314	P80314 [1-13]		2.19	2.03	1	3	3	0	High	1301.75		651.377	651.376		34.8286	34.8057		0.0002732	0.0006807		0.0004867	4.343e-05
	[K].AGADEERAETAR.[L]		P80314	P80314 [14-25]		1.48		1	3	1	1	High	1275.59		425.869			13.6902			0.0002732			0.002793
	[K].IGVNQPK.[R]		P80314	P80314 [224-230]		1.56		1	1	1	0	High	755.441		378.224			15.3167			0.002047			0.03367
n/a	High	High	Elongation factor Tu, mitochondrial OS=Mus musculus OX=10090 GN=Tufm PE=1 SV=1	Master Protein	Q8BFR5	Tufm	mmu:233870; Q497E7; Q6P919; Q8BFR5		22.02	11.35		7	7		12	11	8	18	452	49.5
	Annotated Sequence	Modifications	Master Protein Accessions	Positions in Master Proteins	XCorr (by Search Engine): A3 Sequest HT	XCorr (by Search Engine): B3 Sequest HT	XCorr (by Search Engine): C3 Sequest HT	# Protein Groups	# Proteins	# PSMs	# Missed Cleavages	Confidence	Theo. MH+ [Da]	m/z [Da] (by Search Engine): A3 Sequest HT	m/z [Da] (by Search Engine): B3 Sequest HT	m/z [Da] (by Search Engine): C3 Sequest HT	RT [min] (by Search Engine): A3 Sequest HT	RT [min] (by Search Engine): B3 Sequest HT	RT [min] (by Search Engine): C3 Sequest HT	Percolator q-Value (by Search Engine): A3 Sequest HT	Percolator q-Value (by Search Engine): B3 Sequest HT	Percolator q-Value (by Search Engine): C3 Sequest HT	Percolator PEP (by Search Engine): A3 Sequest HT	Percolator PEP (by Search Engine): B3 Sequest HT	Percolator PEP (by Search Engine): C3 Sequest HT
	[K].ILAEGGGAK.[F]		Q8BFR5	Q8BFR5 [80-88]	1.45	1.88	1.89	1	1	5	0	High	815.462	408.235	408.234	408.233	10.6751	15.2551	15.1095		0.0002732	0.0006807		0.001898	0.0009541
	[K].SLERAEAGDNLGALVR.[G]		Q8BFR5	Q8BFR5 [312-327]		2.91	3.23	1	2	2	1	High	1670.88		557.632	557.632		23.7	23.5257		0.0002732	0.0006807		3.452e-08	2.974e-06
	[R].TVVTGIEMFHK.[S]	1xOxidation [M8]	Q8BFR5	Q8BFR5 [301-311]		2.13	1.73	1	2	2	0	High	1277.66		426.557	426.557		21.6529	21.5288		0.0002732	0.0006807		0.0001581	0.002624
	[R].EHLLLAK.[Q]		Q8BFR5	Q8BFR5 [163-169]			1.59	1	2	1	0	High	823.504			412.255			19.0734			0.003078			0.06597
	[R].AEAGDNLGALVR.[G]		Q8BFR5	Q8BFR5 [316-327]		1.89	2.1	1	2	4	0	High	1185.62		593.315	593.314		23.3094	23.2235		0.0002732	0.0006807		9.234e-06	7.045e-06
	[K].LLDAVDTYIPVPTR.[D]		Q8BFR5	Q8BFR5 [239-252]		3.02	2.34	1	2	4	0	High	1572.86		786.934	786.935		29.6217	29.5825		0.0002732	0.0006807		7.258e-08	2.348e-06
	[R].GITINAAHVEYSTAAR.[H]		Q8BFR5	Q8BFR5 [105-120]		2.72		1	1	1	0	High	1673.86		558.626			22.2842			0.0002732			1.012e-06
	[R].GTVVTGTLER.[G]		Q8BFR5	Q8BFR5 [272-281]		1.83	1.56	1	2	4	0	High	1032.57		516.788	516.788		19.5178	19.4046		0.0002732	0.0006807		0.0003944	0.002606
n/a	High	High	60S ribosomal protein L38 OS=Mus musculus OX=10090 GN=Rpl38 PE=1 SV=3	Master Protein	Q9JJI8	Rpl38	mmu:67671; Q9JJI8		39.17	25.9		7	2		24	17	7	57	70	8.2
	Annotated Sequence	Modifications	Master Protein Accessions	Positions in Master Proteins	XCorr (by Search Engine): A3 Sequest HT	XCorr (by Search Engine): B3 Sequest HT	XCorr (by Search Engine): C3 Sequest HT	# Protein Groups	# Proteins	# PSMs	# Missed Cleavages	Confidence	Theo. MH+ [Da]	m/z [Da] (by Search Engine): A3 Sequest HT	m/z [Da] (by Search Engine): B3 Sequest HT	m/z [Da] (by Search Engine): C3 Sequest HT	RT [min] (by Search Engine): A3 Sequest HT	RT [min] (by Search Engine): B3 Sequest HT	RT [min] (by Search Engine): C3 Sequest HT	Percolator q-Value (by Search Engine): A3 Sequest HT	Percolator q-Value (by Search Engine): B3 Sequest HT	Percolator q-Value (by Search Engine): C3 Sequest HT	Percolator PEP (by Search Engine): A3 Sequest HT	Percolator PEP (by Search Engine): B3 Sequest HT	Percolator PEP (by Search Engine): C3 Sequest HT
	[K].QSLPPGLAVK.[D]		Q9JJI8	Q9JJI8 [58-67]		1.98	2.36	1	1	17	0	High	1009.6		505.306	505.306		21.9022	21.6791		0.0002732	0.0006807		0.0004481	0.0006064
	[R].YLYTLVITDKEKAEK.[L]		Q9JJI8	Q9JJI8 [41-55]		1.56		1	1	1	2	High	1813.99		605.336			23.5302			0.0002732			0.003752
	[R].YLYTLVITDKEK.[A]		Q9JJI8	Q9JJI8 [41-52]		1.44		1	1	1	1	High	1485.82		743.412			25.2568			0.0009847			0.01998
	[K].AEKLKQSLPPGLAVK.[D]		Q9JJI8	Q9JJI8 [53-67]		1.82		1	1	1	2	High	1578.96		526.992			21.1908			0.002577			0.04418
	[K].LKQSLPPGLAVK.[D]		Q9JJI8	Q9JJI8 [56-67]		2.67	2.56	1	1	17	1	High	1250.78		625.896	625.895		21.2688	21.1316		0.0002732	0.0006807		2.785e-05	6.164e-06
	[K].IEEIKDFLLTAR.[R]		Q9JJI8	Q9JJI8 [5-16]		2.12		1	1	1	1	High	1447.82		483.277			28.2364			0.0002732			0.0002174
	[R].KIEEIKDFLLTAR.[R]		Q9JJI8	Q9JJI8 [4-16]		3.78		1	1	3	2	High	1575.91		525.975			27.4011			0.0002732			1.414e-07
n/a	High	High	ATP-dependent RNA helicase DDX3Y OS=Mus musculus OX=10090 GN=Ddx3y PE=1 SV=2	Master Protein	Q62095	Ddx3y	mmu:26900; Q62095; Q9QWS9		32.67	48.55		11	12		20	26	1	18	658	73.4
	Annotated Sequence	Modifications	Master Protein Accessions	Positions in Master Proteins	XCorr (by Search Engine): A3 Sequest HT	XCorr (by Search Engine): B3 Sequest HT	XCorr (by Search Engine): C3 Sequest HT	# Protein Groups	# Proteins	# PSMs	# Missed Cleavages	Confidence	Theo. MH+ [Da]	m/z [Da] (by Search Engine): A3 Sequest HT	m/z [Da] (by Search Engine): B3 Sequest HT	m/z [Da] (by Search Engine): C3 Sequest HT	RT [min] (by Search Engine): A3 Sequest HT	RT [min] (by Search Engine): B3 Sequest HT	RT [min] (by Search Engine): C3 Sequest HT	Percolator q-Value (by Search Engine): A3 Sequest HT	Percolator q-Value (by Search Engine): B3 Sequest HT	Percolator q-Value (by Search Engine): C3 Sequest HT	Percolator PEP (by Search Engine): A3 Sequest HT	Percolator PEP (by Search Engine): B3 Sequest HT	Percolator PEP (by Search Engine): C3 Sequest HT
	[R].VGSTSENITQK.[V]		Q62095; Q62167	Q62095 [407-417]; Q62167 [408-418]		2.84	2.94	2	3	2	0	High	1163.59		582.298	582.299		15.4795	15.3715		0.0002732	0.0006807		9.697e-07	1.4e-05
	[R].VGNLGLATSFFNER.[N]		Q62095; Q62167	Q62095 [534-547]; Q62167 [535-548]		3.2	2.93	2	3	4	0	High	1524.78		762.895	762.893		30.1174	29.9961		0.0002732	0.0006807		2.944e-08	3.103e-06
	[K].VVWVEELDKR.[S]		Q62095	Q62095 [418-427]		1.54	1.88	1	1	2	1	High	1272.69		424.903	424.903		23.62	23.4648		0.0009847	0.0006807		0.0202	0.004293
	[R].IVEQDTMPPKGVR.[H]	1xOxidation [M7]	Q62095; Q62167	Q62095 [363-375]; Q62167 [364-376]		2.67	2.93	2	3	5	1	High	1485.77		495.929	495.93		16.9677	16.8952		0.0002732	0.0006807		1.326e-05	4.424e-07
	[KR].DREEALHQFR.[S]		Q62095; Q62167	Q62095 [478-487]; Q62167 [479-488]		2.7	2.71	2	3	3	1	High	1300.64		434.218	434.218		18.3706	18.2322		0.0002732	0.000998		0.0004657	0.0161
	[R].DLMACAQTGSGK.[T]	1xCarbamidomethyl [C5]; 1xOxidation [M3]	Q62095; Q62167	Q62095 [218-229]; Q62167 [219-230]		2.17	1.85	2	5	4	0	High	1254.55		627.777	627.777		16.4148	16.344		0.0002732	0.0006807		9.161e-08	6.793e-05
	[R].FSGGFGAR.[D]		Q62095; Q62167	Q62095 [591-598]; Q62167 [593-600]		1.99	2.14	2	3	5	0	High	798.389		399.699	399.698		19.1178	19.0328		0.0002732	0.000998		0.005653	0.0104
	[R].GKIGLDFCK.[Y]	1xCarbamidomethyl [C8]	Q62095; Q62167	Q62095 [333-341]; Q62167 [334-342]		1.44	1.76	2	3	2	1	High	1037.54		519.276	519.276		21.492	21.3522		0.0002732	0.000998		0.005491	0.01647
	[R].GCHLLVATPGR.[L]	1xCarbamidomethyl [C2]	Q62095; Q62167	Q62095 [315-325]; Q62167 [316-326]		3.27	1.88	2	3	8	0	High	1180.63		394.213	590.816		20.3331	20.2		0.0002732	0.0006807		0.0005349	1.605e-05
	[R].GLDISNVK.[H]		Q62095; Q62167	Q62095 [503-510]; Q62167 [504-511]		1.44	1.4	2	3	3	0	High	845.473		423.24	423.239		20.3117	20.2375		0.002249	0.005289		0.03608	0.09742
	[K].HAIPIIKEKR.[D]		Q62095; Q62167	Q62095 [208-217]; Q62167 [209-218]			1.4	2	3	1	2	High	1204.75			402.256			17.5734			0.000998			0.02125
	[K].HAIPIIK.[E]		Q62095; Q62167	Q62095 [208-214]; Q62167 [209-215]		2.02	2.49	2	3	7	0	High	791.514		396.261	396.26		19.5701	19.386		0.002577	0.0006807		0.05101	0.0007626
n/a	High	High	Heterogeneous nuclear ribonucleoprotein K (Fragment) OS=Mus musculus OX=10090 GN=Hnrnpk PE=1 SV=1	Master Protein	H3BKD0	Hnrnpk	H3BKD0		2.62	1.76		1	4		2	5	4	17	299	33.2
	Annotated Sequence	Modifications	Master Protein Accessions	Positions in Master Proteins	XCorr (by Search Engine): A3 Sequest HT	XCorr (by Search Engine): B3 Sequest HT	XCorr (by Search Engine): C3 Sequest HT	# Protein Groups	# Proteins	# PSMs	# Missed Cleavages	Confidence	Theo. MH+ [Da]	m/z [Da] (by Search Engine): A3 Sequest HT	m/z [Da] (by Search Engine): B3 Sequest HT	m/z [Da] (by Search Engine): C3 Sequest HT	RT [min] (by Search Engine): A3 Sequest HT	RT [min] (by Search Engine): B3 Sequest HT	RT [min] (by Search Engine): C3 Sequest HT	Percolator q-Value (by Search Engine): A3 Sequest HT	Percolator q-Value (by Search Engine): B3 Sequest HT	Percolator q-Value (by Search Engine): C3 Sequest HT	Percolator PEP (by Search Engine): A3 Sequest HT	Percolator PEP (by Search Engine): B3 Sequest HT	Percolator PEP (by Search Engine): C3 Sequest HT
	[K].NAGAVIGKGGK.[N]		H3BKD0	H3BKD0 [53-63]			1.76	1	11	1	1	High	971.563			486.285			13.8612			0.0006807			0.002609
	[R].SRNTDEMVELR.[I]	1xOxidation [M7]	H3BKD0	H3BKD0 [36-46]			1.45	1	12	1	1	High	1365.64			455.886			16.8262			0.001812			0.05439
	[R].DYDDMSPR.[R]	1xOxidation [M5]	H3BKD0	H3BKD0 [255-262]			1.44	1	5	1	0	High	1014.38			507.695			15.7493			0.003417			0.07514
	[K].ALRTDYNASVSVPDSSGPER.[IY]		H3BKD0	H3BKD0 [67-86]		2.62	1.94	1	10	4	1	High	2121.02		707.678	707.679		21.707	21.5847		0.0002732	0.0006807		2.065e-05	0.0002882
n/a	High	High	Myosin light polypeptide 6 OS=Mus musculus OX=10090 GN=Myl6 PE=1 SV=1	Master Protein	A0A1W2P6F6	Myl6	A0A1W2P6F6		43.4	2.11		8	1		21	2	8	59	152	17
	Annotated Sequence	Modifications	Master Protein Accessions	Positions in Master Proteins	XCorr (by Search Engine): A3 Sequest HT	XCorr (by Search Engine): B3 Sequest HT	XCorr (by Search Engine): C3 Sequest HT	# Protein Groups	# Proteins	# PSMs	# Missed Cleavages	Confidence	Theo. MH+ [Da]	m/z [Da] (by Search Engine): A3 Sequest HT	m/z [Da] (by Search Engine): B3 Sequest HT	m/z [Da] (by Search Engine): C3 Sequest HT	RT [min] (by Search Engine): A3 Sequest HT	RT [min] (by Search Engine): B3 Sequest HT	RT [min] (by Search Engine): C3 Sequest HT	Percolator q-Value (by Search Engine): A3 Sequest HT	Percolator q-Value (by Search Engine): B3 Sequest HT	Percolator q-Value (by Search Engine): C3 Sequest HT	Percolator PEP (by Search Engine): A3 Sequest HT	Percolator PEP (by Search Engine): B3 Sequest HT	Percolator PEP (by Search Engine): C3 Sequest HT
	[K].NKDQGTYEDYVEGLR.[V]		A0A1W2P6F6	A0A1W2P6F6 [80-94]		2.77		1	4	5	1	High	1786.82		893.916			23.7047			0.0002732			4.516e-09
	[K].VLDFEHFLPMLQTVAK.[N]	1xOxidation [M10]	A0A1W2P6F6	A0A1W2P6F6 [64-79]		1.66		1	4	1	0	High	1904		635.337			32.0701			0.0002732			5.001e-05
	[K].VLGNPKSDEMNVK.[V]	1xOxidation [M10]	A0A1W2P6F6	A0A1W2P6F6 [51-63]		2.88		1	4	3	1	High	1446.73		482.913			16.1812			0.0002732			3.08e-05
	[R].TGDGKILYSQCGDVMR.[A]	1xCarbamidomethyl [C11]; 1xOxidation [M15]	A0A1W2P6F6	A0A1W2P6F6 [22-37]		1.77		1	3	1	1	High	1815.84		605.95			19.784			0.0002732			0.004308
	[K].EAFQLFDR.[T]		A0A1W2P6F6	A0A1W2P6F6 [14-21]		1.57		1	3	1	0	High	1025.51		513.257			26.8707			0.0005116			0.0101
	[R].ALGQNPTNAEVLK.[V]		A0A1W2P6F6	A0A1W2P6F6 [38-50]		3.23	2.11	1	5	6	0	High	1354.73		677.869	677.87		20.9567	20.9303		0.0002732	0.0006807		3.005e-06	0.000218
	[K].ILYSQCGDVMR.[A]	1xCarbamidomethyl [C6]; 1xOxidation [M10]	A0A1W2P6F6	A0A1W2P6F6 [27-37]		2.55		1	4	2	0	High	1357.62		679.315			19.8635			0.0002732			0.000317
	[R].HVLVTLGEK.[M]		A0A1W2P6F6	A0A1W2P6F6 [111-119]		2.84		1	4	4	0	High	995.588		498.298			20.5236			0.0002732			3.74e-06
n/a	High	High	60S ribosomal protein L11 OS=Mus musculus OX=10090 GN=Rpl11 PE=1 SV=4	Master Protein	Q9CXW4	Rpl11	mmu:67025; Q3TPE3; Q6ZWY0; Q9CXW4		10.06	7.84		2	2		4	3	2	17	178	20.2
	Annotated Sequence	Modifications	Master Protein Accessions	Positions in Master Proteins	XCorr (by Search Engine): A3 Sequest HT	XCorr (by Search Engine): B3 Sequest HT	XCorr (by Search Engine): C3 Sequest HT	# Protein Groups	# Proteins	# PSMs	# Missed Cleavages	Confidence	Theo. MH+ [Da]	m/z [Da] (by Search Engine): A3 Sequest HT	m/z [Da] (by Search Engine): B3 Sequest HT	m/z [Da] (by Search Engine): C3 Sequest HT	RT [min] (by Search Engine): A3 Sequest HT	RT [min] (by Search Engine): B3 Sequest HT	RT [min] (by Search Engine): C3 Sequest HT	Percolator q-Value (by Search Engine): A3 Sequest HT	Percolator q-Value (by Search Engine): B3 Sequest HT	Percolator q-Value (by Search Engine): C3 Sequest HT	Percolator PEP (by Search Engine): A3 Sequest HT	Percolator PEP (by Search Engine): B3 Sequest HT	Percolator PEP (by Search Engine): C3 Sequest HT
	[-].MAQDQGEKENPMRELR.[I]	1xOxidation [M12]; 1xMet-loss+Acetyl [N-Term]	Q9CXW4	Q9CXW4 [1-16]		2.44	2.22	1	1	2	2	High	1858.87		620.295	620.295		17.2876	17.1897		0.0002732	0.000998		0.002469	0.007757
	[K].VLEQLTGQTPVFSK.[A]		Q9CXW4	Q9CXW4 [39-52]		2.43	2.84	1	2	5	0	High	1546.85		773.928	773.927		26.1843	26.0979		0.0002732	0.0006807		4.565e-09	6.962e-07
n/a	High	High	Serine/threonine-protein kinase TBK1 OS=Mus musculus OX=10090 GN=Tbk1 PE=1 SV=1	Master Protein	Q9WUN2	Tbk1	mmu:56480; Q9CT90; Q9DC03; Q9WUN2		367.62	215.52		36	28		157	103	36	44	729	83.4
	Annotated Sequence	Modifications	Master Protein Accessions	Positions in Master Proteins	XCorr (by Search Engine): A3 Sequest HT	XCorr (by Search Engine): B3 Sequest HT	XCorr (by Search Engine): C3 Sequest HT	# Protein Groups	# Proteins	# PSMs	# Missed Cleavages	Confidence	Theo. MH+ [Da]	m/z [Da] (by Search Engine): A3 Sequest HT	m/z [Da] (by Search Engine): B3 Sequest HT	m/z [Da] (by Search Engine): C3 Sequest HT	RT [min] (by Search Engine): A3 Sequest HT	RT [min] (by Search Engine): B3 Sequest HT	RT [min] (by Search Engine): C3 Sequest HT	Percolator q-Value (by Search Engine): A3 Sequest HT	Percolator q-Value (by Search Engine): B3 Sequest HT	Percolator q-Value (by Search Engine): C3 Sequest HT	Percolator PEP (by Search Engine): A3 Sequest HT	Percolator PEP (by Search Engine): B3 Sequest HT	Percolator PEP (by Search Engine): C3 Sequest HT
	[R].RLVLELGR.[L]		Q9WUN2	Q9WUN2 [358-365]		2.33	2.12	1	1	4	1	High	955.605		478.304	478.306		23.2252	23.0827		0.0002732	0.0006807		0.003958	0.003136
	[K].IVSSNQELIYEGR.[R]		Q9WUN2	Q9WUN2 [345-357]		3.51	2.79	1	1	8	0	High	1507.78		754.391	754.391		22.4164	22.3758		0.0002732	0.0006807		3.466e-07	6.984e-07
	[K].IVSSNQELIYEGRR.[L]		Q9WUN2	Q9WUN2 [345-358]		2.11	1.69	1	1	2	1	High	1663.88		555.297	555.297		20.6536	20.5719		0.0002732	0.000998		0.0001692	0.01014
	[K].IVSSNQELIYEGRR.[L]	1xDeamidated [Q6]	Q9WUN2	Q9WUN2 [345-358]		2.77		1	1	1	1	High	1664.86		555.63			20.5711			0.001187			0.02472
	[K].MLAASGGVK.[H]	1xOxidation [M1]	Q9WUN2	Q9WUN2 [662-670]		1.97	1.83	1	1	14	0	High	849.45		425.228	425.229		15.0489	15.0491		0.0002732	0.0006807		0.0007144	0.0005345
	[R].VIGEDGQSVYKLTDFGAAR.[E]		Q9WUN2	Q9WUN2 [144-162]		2.87	3.99	1	1	13	1	High	2026.02		1013.52	676.013		26.5382	26.3949		0.0002732	0.0006807		1.744e-12	3.04e-09
	[R].VIGEDGQSVYK.[L]		Q9WUN2	Q9WUN2 [144-154]		2.28	2.04	1	2	10	0	High	1194.6		597.804	597.804		19.6788	19.6484		0.0002732	0.0006807		3.297e-05	8.05e-05
	[R].YDLDGDASMAK.[A]	1xOxidation [M9]	Q9WUN2	Q9WUN2 [406-416]		3.13	2.24	1	1	10	0	High	1201.5		601.256	601.256		18.7824	18.834		0.0002732	0.0006807		4.041e-06	1.112e-05
	[K].VNLEAAELGEISDIHTK.[L]		Q9WUN2	Q9WUN2 [488-504]		4.54	4.14	1	1	19	0	High	1838.95		919.979	613.655		26.2975	26.1986		0.0002732	0.0006807		4.455e-12	4.88e-10
	[R].TASTLLLYQELMR.[K]	1xOxidation [M12]	Q9WUN2	Q9WUN2 [428-440]		2.42	1.53	1	1	5	0	High	1554.82		777.913	777.914		28.9514	28.8345		0.0002732	0.0006807		6.071e-08	0.001969
	[K].TTEENPIFVTSREQLNTVGLRYEK.[I]		Q9WUN2	Q9WUN2 [373-396]		4.15		1	1	5	2	High	2824.45		706.867			26.7336			0.0002732			1.926e-09
	[K].TTEENPIFVTSREQLNTVGLR.[Y]		Q9WUN2	Q9WUN2 [373-393]		1.75	1.83	1	1	2	1	High	2404.25		802.088	802.086		27.4631	27.355		0.0002732	0.0006807		0.007893	0.0004894
	[K].TTEENPIFVTSR.[E]		Q9WUN2	Q9WUN2 [373-384]		2.66	2.85	1	1	9	0	High	1393.7		697.352	697.351		23.0937	23.061		0.0002732	0.0006807		7.987e-08	3.877e-06
	[K].TGDLYAVK.[V]		Q9WUN2	Q9WUN2 [31-38]		2.72	2.77	1	2	6	0	High	866.462		433.734	433.735		19.0149	18.8445		0.0002732	0.0006807		0.001747	0.001708
	[R].DVVGGMNHLRENGIVHR.[D]	1xDeamidated [N12]; 1xOxidation [M6]	Q9WUN2	Q9WUN2 [118-134]		2.41	1.45	1	2	4	1	High	1919.95		480.743	480.743		19.6138	19.4364		0.0002732	0.000998		1.352e-06	0.008293
	[R].DVVGGMNHLRENGIVHR.[D]	1xOxidation [M6]	Q9WUN2	Q9WUN2 [118-134]		2.95	2.16	1	2	3	1	High	1918.97		480.497	480.497		19.3978	19.2394		0.0002732	0.0006807		5.451e-05	0.0009291
	[R].ELEDDEQFVSLYGTEEYLHPDMYER.[A]	1xOxidation [M22]	Q9WUN2	Q9WUN2 [163-187]		4.75		1	1	2	0	High	3123.34		1041.78			30.2622			0.0002732			4.814e-10
	[K].ELAENNHILER.[F]		Q9WUN2	Q9WUN2 [703-713]		1.92		1	1	2	0	High	1337.68		669.343			19.7499			0.0002732			5.245e-06
	[R].FGSLTMDGGLRNVDCL.[-]	1xCarbamidomethyl [C15]; 1xOxidation [M6]	Q9WUN2	Q9WUN2 [714-729]		2.76	2.02	1	1	10	1	High	1770.81		885.911	885.911		27.8182	27.7022		0.0002732	0.0006807		5.839e-10	8.829e-06
	[R].EQLNTVGLRYEK.[I]		Q9WUN2	Q9WUN2 [385-396]		4.02	3.44	1	1	10	1	High	1449.77		483.928	483.928		20.6699	20.5771		0.0002732	0.0006807		1.157e-06	6.909e-05
	[R].EQLNTVGLR.[Y]		Q9WUN2	Q9WUN2 [385-393]		2.26	2.25	1	1	4	0	High	1029.57		515.288	515.288		20.4592	20.3945		0.0002732	0.0006807		0.003311	0.00416
	[R].FGSLTMDGGLR.[N]	1xOxidation [M6]	Q9WUN2	Q9WUN2 [714-724]		2.01	1.84	1	1	7	0	High	1169.56		585.285	585.285		22.7486	22.7793		0.0002732	0.0006807		3.065e-05	0.0007527
	[K].AMSHFSEECVR.[K]	1xCarbamidomethyl [C9]; 1xOxidation [M2]	Q9WUN2	Q9WUN2 [597-607]		2.91	2.44	1	1	5	0	High	1368.57		456.86	456.861		16.9313	16.8084		0.0002732	0.0006807		6.272e-06	0.0003607
	[K].AVTGVVCYACR.[T]	2xCarbamidomethyl [C7; C10]	Q9WUN2	Q9WUN2 [417-427]		2.59	2.26	1	1	13	0	High	1255.59		628.3	628.3		21.5054	21.319		0.0002732	0.0006807		1.699e-07	1.262e-05
	[K].IITGKPSGAISGVQK.[A]		Q9WUN2	Q9WUN2 [237-251]		3.41	3.2	1	1	15	0	High	1455.85		728.43	728.43		18.8101	18.7309		0.0002732	0.0006807		4.875e-14	5.65e-10
	[K].LFAIEEETTTRHK.[V]		Q9WUN2	Q9WUN2 [70-82]		2.44		1	3	2	1	High	1574.82		525.611			20.7277			0.0002732			0.0001028
	[K].LFAIEEETTTR.[H]		Q9WUN2	Q9WUN2 [70-80]		1.96	2.02	1	3	14	0	High	1309.66		655.336	655.335		24.4929	24.303		0.0002732	0.0006807		4.688e-06	2.739e-05
	[R].LSSSQGTIESSLQDISSR.[L]		Q9WUN2	Q9WUN2 [508-525]		4.65	4.05	1	1	27	0	High	1894.94		947.971	947.972		26.0773	25.9712		0.0002732	0.0006807		7.536e-15	5.547e-11
	[R].LSPGGLLADTWAHQEGTHPR.[D]		Q9WUN2	Q9WUN2 [526-545]		4.39	2.21	1	1	10	0	High	2143.07		715.028	536.523		26.1345	26.0555		0.0002732	0.0006807		1.208e-12	1.381e-05
	[K].LTDFGAAR.[E]		Q9WUN2	Q9WUN2 [155-162]		1.86	2.51	1	1	5	0	High	850.442		425.724	425.724		19.1603	18.9636		0.0002732	0.0006807		0.0003544	0.003713
	[K].HAMAPIYPSSNTLVEMTLGMKK.[L]	1xDeamidated [N11]; 3xOxidation [M3; M16; M20]	Q9WUN2	Q9WUN2 [671-692]		4.45		1	1	1	1	High	2468.19		823.407			24.2301			0.0002732			4.061e-15
	[K].HAMAPIYPSSNTLVEMTLGMKK.[L]	3xOxidation [M3; M16; M20]	Q9WUN2	Q9WUN2 [671-692]		5.44	2.62	1	1	4	1	High	2467.2		823.073	823.075		24.2536	24.1277		0.0002732	0.0006807		1.332e-13	0.0002847
	[K].HAMAPIYPSSNTLVEMTLGMK.[K]	3xOxidation [M3; M16; M20]	Q9WUN2	Q9WUN2 [671-691]		1.55		1	1	1	0	High	2339.11		780.373			25.9515			0.009342			0.1421
	[R].LAQHFPKTTEENPIFVTSR.[E]		Q9WUN2	Q9WUN2 [366-384]		2.21		1	1	2	1	High	2215.15		739.054			23.8148			0.0002732			9.214e-08
	[R].LAQHFPK.[T]		Q9WUN2	Q9WUN2 [366-372]		1.53	1.91	1	1	3	0	High	840.473		420.74	420.74		16.8347	16.5429		0.001414	0.006083		0.02685	0.1083
	[R].LAYNEEQIHKFDKQK.[L]		Q9WUN2	Q9WUN2 [575-589]		3.69	1.68	1	1	3	2	High	1890.97		473.498	473.498		19.0196	18.8957		0.0002732	0.0006807		1.26e-05	0.001914
	[R].LAYNEEQIHKFDK.[Q]		Q9WUN2	Q9WUN2 [575-587]		1.55		1	1	1	1	High	1634.82		409.46			19.9177			0.0005116			0.01149
	[R].LAYNEEQIHK.[F]		Q9WUN2	Q9WUN2 [575-584]		1.4		1	1	1	0	High	1244.63		415.547			17.6349			0.001187			0.02182
	[K].KTGDLYAVK.[V]		Q9WUN2	Q9WUN2 [30-38]		2.89	2.56	1	2	3	1	High	994.557		497.782	497.782		17.2414	17.0925		0.0002732	0.0006807		6.54e-05	0.0004249
n/a	High	High	Caldesmon 1 OS=Mus musculus OX=10090 GN=Cald1 PE=1 SV=1	Master Protein	Q8VCQ8	Cald1	Q8VCQ8		45.07	0		14	2		27	3	14	32	530	60.4
	Annotated Sequence	Modifications	Master Protein Accessions	Positions in Master Proteins	XCorr (by Search Engine): A3 Sequest HT	XCorr (by Search Engine): B3 Sequest HT	XCorr (by Search Engine): C3 Sequest HT	# Protein Groups	# Proteins	# PSMs	# Missed Cleavages	Confidence	Theo. MH+ [Da]	m/z [Da] (by Search Engine): A3 Sequest HT	m/z [Da] (by Search Engine): B3 Sequest HT	m/z [Da] (by Search Engine): C3 Sequest HT	RT [min] (by Search Engine): A3 Sequest HT	RT [min] (by Search Engine): B3 Sequest HT	RT [min] (by Search Engine): C3 Sequest HT	Percolator q-Value (by Search Engine): A3 Sequest HT	Percolator q-Value (by Search Engine): B3 Sequest HT	Percolator q-Value (by Search Engine): C3 Sequest HT	Percolator PEP (by Search Engine): A3 Sequest HT	Percolator PEP (by Search Engine): B3 Sequest HT	Percolator PEP (by Search Engine): C3 Sequest HT
	[R].QKEFDPTITDGSLSGPSRR.[M]		Q8VCQ8	Q8VCQ8 [112-130]		2.26		1	7	4	2	High	2091.05		523.517			21.4111			0.0002732			5.027e-05
	[R].QKEFDPTITDGSLSGPSR.[R]		Q8VCQ8	Q8VCQ8 [112-129]		1.72		1	7	1	1	High	1934.95		645.653			22.8007			0.0002732			0.001739
	[R].SGRYEVEETEVVIK.[S]		Q8VCQ8	Q8VCQ8 [151-164]		2.94		1	7	1	1	High	1637.84		546.617			22.1847			0.0002732			3.515e-06
	[K].QSVDKVTSPTKV.[-]		Q8VCQ8	Q8VCQ8 [519-530]		2.2		1	5	1	2	High	1288.71		430.241			17.2408			0.0002732			0.00539
	[R].NDDDEEEAARER.[R]		Q8VCQ8	Q8VCQ8 [24-35]		1.68		1	7	1	1	High	1448.59		483.534			14.5396			0.0002732			0.0003969
	[R].MQNDSAENETAEGEEKRESR.[S]	1xOxidation [M1]	Q8VCQ8	Q8VCQ8 [131-150]		3.45		1	7	2	2	High	2325.98		582.252			14.7009			0.0002732			1.721e-06
	[K].ASKPMKPAASDLPVPAEGVR.[N]	1xOxidation [M5]	Q8VCQ8	Q8VCQ8 [428-447]		2.99		1	6	3	0	High	2037.08		510.026			19.9755			0.0002732			5.432e-06
	[R].ASGDKEAEGAPQVEAGK.[R]		Q8VCQ8	Q8VCQ8 [256-272]		3.72		1	10	1	1	High	1643.79		548.6			15.6019			0.0002732			1.003e-06
	[R].ASGDKEAEGAPQVEAGKR.[L]		Q8VCQ8	Q8VCQ8 [256-273]		3.16		1	10	1	2	High	1799.89		450.727			15.0594			0.0002732			1.967e-05
	[K].LKQTENAFSPSR.[S]		Q8VCQ8	Q8VCQ8 [240-251]		1.85	1.45	1	6	4	1	High	1377.71		689.36	459.909		17.667	17.5961		0.0002732	0.004953		5.434e-07	0.09473
	[R].LEQYTNAIEGTK.[A]		Q8VCQ8	Q8VCQ8 [416-427]		1.51		1	6	1	0	High	1366.68		683.845			21.0295			0.0002732			0.0004318
	[R].LQEALER.[Q]		Q8VCQ8	Q8VCQ8 [105-111]		2.13	1.57	1	7	5	0	High	858.468		429.737	429.737		17.3903	17.3411		0.001414	0.000998		0.02648	0.01914
	[K].IDSRLEQYTNAIEGTK.[A]		Q8VCQ8	Q8VCQ8 [412-427]		3.48		1	6	4	1	High	1837.93		613.314			25.2344			0.0002732			9.657e-09
	[K].GSVFSAPSASGTPNKETAGLK.[V]		Q8VCQ8	Q8VCQ8 [456-476]		3.2		1	6	1	1	High	2006.02		669.344			21.4104			0.0002732			2.138e-07
n/a	High	High	Heat shock cognate 71 kDa protein OS=Mus musculus OX=10090 GN=Hspa8 PE=1 SV=1	Master Protein	P63017	Hspa8	mmu:15481; P08109; P12225; P63017; Q3U6R0; Q3U764; Q3U7D7; Q3U7E2; Q3U9B4; Q3U9G0; Q3UGM0; Q5FWJ6; Q62373; Q62374; Q62375; Q6NZD0		130.6	104.31		21	19		57	52	17	33	646	70.8
	Annotated Sequence	Modifications	Master Protein Accessions	Positions in Master Proteins	XCorr (by Search Engine): A3 Sequest HT	XCorr (by Search Engine): B3 Sequest HT	XCorr (by Search Engine): C3 Sequest HT	# Protein Groups	# Proteins	# PSMs	# Missed Cleavages	Confidence	Theo. MH+ [Da]	m/z [Da] (by Search Engine): A3 Sequest HT	m/z [Da] (by Search Engine): B3 Sequest HT	m/z [Da] (by Search Engine): C3 Sequest HT	RT [min] (by Search Engine): A3 Sequest HT	RT [min] (by Search Engine): B3 Sequest HT	RT [min] (by Search Engine): C3 Sequest HT	Percolator q-Value (by Search Engine): A3 Sequest HT	Percolator q-Value (by Search Engine): B3 Sequest HT	Percolator q-Value (by Search Engine): C3 Sequest HT	Percolator PEP (by Search Engine): A3 Sequest HT	Percolator PEP (by Search Engine): B3 Sequest HT	Percolator PEP (by Search Engine): C3 Sequest HT
	[R].QATKDAGTIAGLNVLR.[I]		P63017	P63017 [156-171]		2.54	2.26	1	1	5	1	High	1627.91		814.462	814.46		24.017	23.8815		0.0002732	0.0006807		9.959e-07	4.969e-07
	[R].NTTIPTK.[QK]		P63017; P38647	P63017 [417-423]; P38647 [461-467]		1.53	1.8	2	4	5	0	High	774.436		387.722	387.721		14.9269	14.9055		0.004259	0.000998		0.0768	0.02888
	[K].SFYPEEVSSMVLTK.[M]	1xOxidation [M10]	P63017	P63017 [113-126]		1.54		1	2	3	0	High	1632.78		816.896			26.6339			0.0002732			3.325e-05
	[K].NSLESYAFNMK.[A]	1xOxidation [M10]	P63017	P63017 [540-550]		1.7	1.49	1	2	3	0	High	1319.59		660.301	660.301		23.3251	23.2635		0.0002732	0.0006807		0.0001338	0.0005677
	[K].NQVAMNPTNTVFDAKR.[L]	1xOxidation [M5]	P63017	P63017 [57-72]		4.29	4.66	1	3	4	1	High	1821.89		607.968	607.968		20.2146	20.1293		0.0002732	0.0006807		4.097e-09	6.788e-09
	[K].NQVAMNPTNTVFDAK.[R]	1xOxidation [M5]	P63017	P63017 [57-71]		2.87	2.68	1	3	4	0	High	1665.79		833.398	833.399		21.7703	21.6978		0.0002732	0.0006807		4.284e-10	9.276e-08
	[K].MKEIAEAYLGK.[TA]	1xOxidation [M1]	P63017	P63017 [127-137]		1.53	1.78	1	2	3	1	High	1268.66		634.831	634.831		20.2389	20.1393		0.0002732	0.0006807		0.002039	3.288e-05
	[K].VCNPIITK.[L]	1xCarbamidomethyl [C2]	P63017	P63017 [602-609]		1.82		1	2	1	0	High	944.523		472.765			19.1239			0.0002732			0.009292
	[K].VQVEYKGETK.[S]		P63017	P63017 [103-112]		2.67	1.79	1	3	10	1	High	1180.62		394.212	590.814		15.6839	15.5983		0.0002732	0.0006807		0.000827	0.003343
	[K].STAGDTHLGGEDFDNR.[M]		P63017	P63017 [221-236]		2.96	3.01	1	3	4	0	High	1691.73		564.58	564.579		19.3153	19.2115		0.0002732	0.0006807		1.368e-05	3.949e-06
	[K].TVTNAVVTVPAYFNDSQR.[Q]		P63017	P63017 [138-155]		2.77	2.55	1	1	17	0	High	1982		991.503	991.503		27.245	27.2847		0.0002732	0.0006807		3.943e-08	7.809e-06
	[R].TTPSYVAFTDTERLIGDAAK.[N]		Q61696; P63017	Q61696 [37-56]; P63017 [37-56]		4.92	3.4	2	7	4	1	High	2156.09		719.367	719.365		29.4224	29.2796		0.0002732	0.0006807		1.803e-10	4.422e-07
	[R].TTPSYVAFTDTER.[L]		Q61696; P63017	Q61696 [37-49]; P63017 [37-49]		2.18	2.66	2	7	7	0	High	1487.7		744.354	744.354		23.7133	23.6668		0.0002732	0.0006807		1.039e-06	2.87e-05
	[R].DAKLDKSQIHDIVLVGGSTR.[I]		P63017	P63017 [323-342]		2.64	2	1	2	2	2	High	2152.17		538.798	538.799		23.1572	23.0806		0.0002732	0.001812		1.415e-05	0.04965
	[K].DAGTIAGLNVLR.[I]		P63017	P63017 [160-171]		3.12	2.81	1	2	8	0	High	1199.67		600.341	600.341		27.6305	27.5331		0.0002732	0.0006807		7.168e-07	2.111e-06
	[R].IINEPTAAAIAYGLDKKVGAER.[N]		P63017	P63017 [172-193]		3.1		1	2	2	2	High	2300.26		575.821			26.3438			0.0002732			1.149e-08
	[R].IINEPTAAAIAYGLDKK.[VG]		P63017	P63017 [172-188]		5.31	4.36	1	3	14	1	High	1787.99		596.668	596.669		25.6995	25.6947		0.0002732	0.0006807		9.295e-12	3.411e-12
	[R].IINEPTAAAIAYGLDK.[RKG]		P20029; P63017	P20029 [199-214]; P63017 [172-187]		3.38	2.91	2	5	4	0	High	1659.9		830.451	830.451		27.9099	27.8392		0.0002732	0.0006807		1.052e-10	3.058e-08
	[R].LSKEDIER.[M]		P63017	P63017 [510-517]		1.87	1.55	1	2	3	1	High	989.526		495.267	495.266		16.0871	15.964		0.0002732	0.0006807		0.0004052	0.007116
	[K].ITITNDKGR.[L]		Q61696; P63017	Q61696 [501-509]; P63017 [501-509]		1.63	1.97	2	6	3	1	High	1017.57		509.288	509.289		15.1173	14.981		0.0002732	0.0006807		0.0003342	0.001033
	[R].GTLDPVEK.[A]		P63017	P63017 [312-319]			1.61	1	2	1	0	High	858.457			429.732			17.9492			0.001409			0.04276
	[K].LDKSQIHDIVLVGGSTR.[I]		P63017	P63017 [326-342]		3.55	1.78	1	2	2	1	High	1838.01		613.342	613.343		23.4769	23.4228		0.0002732	0.0006807		3.069e-09	9.48e-05
n/a	High	High	CTP synthase 1 OS=Mus musculus OX=10090 GN=Ctps1 PE=1 SV=2	Master Protein	P70698	Ctps1	mmu:51797; P70698; Q922Y4		7.11	3.88		2	2		3	3	2	3	591	66.6
	Annotated Sequence	Modifications	Master Protein Accessions	Positions in Master Proteins	XCorr (by Search Engine): A3 Sequest HT	XCorr (by Search Engine): B3 Sequest HT	XCorr (by Search Engine): C3 Sequest HT	# Protein Groups	# Proteins	# PSMs	# Missed Cleavages	Confidence	Theo. MH+ [Da]	m/z [Da] (by Search Engine): A3 Sequest HT	m/z [Da] (by Search Engine): B3 Sequest HT	m/z [Da] (by Search Engine): C3 Sequest HT	RT [min] (by Search Engine): A3 Sequest HT	RT [min] (by Search Engine): B3 Sequest HT	RT [min] (by Search Engine): C3 Sequest HT	Percolator q-Value (by Search Engine): A3 Sequest HT	Percolator q-Value (by Search Engine): B3 Sequest HT	Percolator q-Value (by Search Engine): C3 Sequest HT	Percolator PEP (by Search Engine): A3 Sequest HT	Percolator PEP (by Search Engine): B3 Sequest HT	Percolator PEP (by Search Engine): C3 Sequest HT
	[R].RLDLPIER.[Q]		P70698	P70698 [269-276]		1.98	1.48	1	1	2	1	High	1011.59		506.301	506.302		22.6155	22.4877		0.001187	0.003417		0.02558	0.06938
	[R].GLGLSPDLVVCR.[C]	1xCarbamidomethyl [C11]	P70698	P70698 [206-217]		2.74	2.11	1	1	4	0	High	1285.69		643.35	643.35		27.4226	27.3393		0.0002732	0.0006807		3.361e-06	1.438e-06
n/a	High	High	Cofilin-1 OS=Mus musculus OX=10090 GN=Cfl1 PE=1 SV=3	Master Protein	P18760	Cfl1	mmu:12631; P18760		14.76	4.29		4	2		8	3	4	28	166	18.5
	Annotated Sequence	Modifications	Master Protein Accessions	Positions in Master Proteins	XCorr (by Search Engine): A3 Sequest HT	XCorr (by Search Engine): B3 Sequest HT	XCorr (by Search Engine): C3 Sequest HT	# Protein Groups	# Proteins	# PSMs	# Missed Cleavages	Confidence	Theo. MH+ [Da]	m/z [Da] (by Search Engine): A3 Sequest HT	m/z [Da] (by Search Engine): B3 Sequest HT	m/z [Da] (by Search Engine): C3 Sequest HT	RT [min] (by Search Engine): A3 Sequest HT	RT [min] (by Search Engine): B3 Sequest HT	RT [min] (by Search Engine): C3 Sequest HT	Percolator q-Value (by Search Engine): A3 Sequest HT	Percolator q-Value (by Search Engine): B3 Sequest HT	Percolator q-Value (by Search Engine): C3 Sequest HT	Percolator PEP (by Search Engine): A3 Sequest HT	Percolator PEP (by Search Engine): B3 Sequest HT	Percolator PEP (by Search Engine): C3 Sequest HT
	[-].MASGVAVSDGVIKVFNDMKVR.[K]	1xOxidation [M18]; 1xMet-loss+Acetyl [N-Term]	P18760	P18760 [1-21]		4.05		1	3	2	2	High	2150.13		717.38			27.9345			0.0002732			1.634e-07
	[-].MASGVAVSDGVIK.[V]	1xMet-loss+Acetyl [N-Term]	P18760	P18760 [1-13]		3.51	2.15	1	3	5	0	High	1144.62		572.813	572.814		24.8468	24.8107		0.0002732	0.0006807		2.128e-06	7.922e-06
	[R].YALYDATYETK.[E]		P18760	P18760 [82-92]		2.13	1.44	1	4	3	0	High	1337.63		669.317	669.318		23.3152	23.2827		0.0002732	0.000998		4.681e-07	0.02832
	[K].LGGSAVISLEGKPL.[-]		P18760	P18760 [153-166]		1.42		1	1	1	0	High	1340.78		670.893			27.338			0.0002732			0.00322
n/a	High	n/a	Myosin-14 OS=Mus musculus OX=10090 GN=Myh14 PE=1 SV=1	Master Protein	Q6URW6	Myh14	B3F3T1; mmu:71960; Q6URW6; Q80V64; Q80ZE6		160.96			44			85		33	23	2000	228.4
	Annotated Sequence	Modifications	Master Protein Accessions	Positions in Master Proteins	XCorr (by Search Engine): A3 Sequest HT	XCorr (by Search Engine): B3 Sequest HT	XCorr (by Search Engine): C3 Sequest HT	# Protein Groups	# Proteins	# PSMs	# Missed Cleavages	Confidence	Theo. MH+ [Da]	m/z [Da] (by Search Engine): A3 Sequest HT	m/z [Da] (by Search Engine): B3 Sequest HT	m/z [Da] (by Search Engine): C3 Sequest HT	RT [min] (by Search Engine): A3 Sequest HT	RT [min] (by Search Engine): B3 Sequest HT	RT [min] (by Search Engine): C3 Sequest HT	Percolator q-Value (by Search Engine): A3 Sequest HT	Percolator q-Value (by Search Engine): B3 Sequest HT	Percolator q-Value (by Search Engine): C3 Sequest HT	Percolator PEP (by Search Engine): A3 Sequest HT	Percolator PEP (by Search Engine): B3 Sequest HT	Percolator PEP (by Search Engine): C3 Sequest HT
	[KR].QLLQANPILEAFGNAK.[T]		A0A2R8VHF9; Q8VDD5; Q6URW6	A0A2R8VHF9 [217-232]; Q8VDD5 [210-225]; Q6URW6 [241-256]		4.14		3	7	12	0	High	1726.95		863.978			32.0522			0.0002732			3.516e-10
	[R].QLEEAEEEASRAQAGR.[R]		Q6URW6	Q6URW6 [1906-1921]		1.68		1	3	1	1	High	1773.84		591.95			19.0793			0.0002732			0.004514
	[R].QKLQLEKVTTEAK.[LM]		Q8VDD5; Q6URW6	Q8VDD5 [960-972]; Q6URW6 [988-1000]		2.31		2	5	2	2	High	1515.87		505.963			18.7865			0.0002732			0.000115
	[R].QKLQLEK.[V]		A0A2R8VHF9; Q8VDD5; Q6URW6	A0A2R8VHF9 [967-973]; Q8VDD5 [960-966]; Q6URW6 [988-994]		1.7		3	12	1	1	High	886.536		443.771			15.9016			0.0009847			0.01954
	[R].QDEVLQAR.[A]		Q6URW6	Q6URW6 [871-878]		1.91		1	3	2	0	High	958.495		479.751			17.3849			0.0002732			0.006134
	[R].RGPLTFTTR.[T]		Q6URW6	Q6URW6 [1951-1959]		1.73		1	3	1	1	High	1048.59		524.799			20.4678			0.003536			0.06703
	[R].RQEEEAAVLEAGEEAR.[R]		Q6URW6	Q6URW6 [1400-1415]		1.57		1	2	1	1	High	1786.86		596.289			21.4312			0.0002732			0.002988
	[R].RLESQLQEVQGR.[S]		Q6URW6	Q6URW6 [1277-1288]		2.72		1	2	2	1	High	1442.77		481.595			19.873			0.0002732			0.001175
	[R].LVLDQLR.[C]		Q6URW6	Q6URW6 [715-721]		1.41		1	3	2	0	High	856.525		428.766			23.8969			0.002047			0.03497
	[-].MAAVTMSVSGRK.[V]	1xOxidation [M6]; 1xMet-loss+Acetyl [N-Term]	Q6URW6	Q6URW6 [1-12]		1.63		1	3	1	1	High	1164.6		582.806			18.2223			0.0002732			0.001721
	[-].MAAVTMSVSGR.[K]	1xOxidation [M6]; 1xMet-loss+Acetyl [N-Term]	Q6URW6	Q6URW6 [1-11]		2.11		1	3	2	0	High	1036.51		518.758			20.8169			0.0002732			0.000131
	[RK].MNPPKFSK.[AV]	1xOxidation [M1]	A0A2R8VHF9; Q8VDD5; Q6URW6	A0A2R8VHF9 [79-86]; Q8VDD5 [75-82]; Q6URW6 [95-102]		1.67		3	13	1	1	High	964.492		482.749			14.8532			0.0009847			0.02
	[K].VASRPGPVPEAAQSFLYAPR.[T]		Q6URW6	Q6URW6 [13-32]		3.38		1	3	2	0	High	2113.12		705.045			26.2467			0.0002732			5.97e-09
	[R].VAQLEEERTR.[L]		Q6URW6	Q6URW6 [903-912]		2.57		1	3	2	1	High	1230.64		410.886			15.7916			0.0002732			3.229e-06
	[K].VIQYLAHVASSPK.[G]		Q6URW6	Q6URW6 [207-219]		3.22		1	2	5	0	High	1412.79		471.601			22.3037			0.0002732			5.631e-07
	[K].VQELQQQSAR.[E]		Q6URW6	Q6URW6 [885-894]		1.79		1	3	1	0	High	1186.62		593.812			15.5913			0.0002732			0.0006755
	[K].SLREAQAGLAEAQEDLEAER.[V]		Q6URW6	Q6URW6 [1133-1152]		3.37		1	3	1	1	High	2186.07		729.36			26.5989			0.0002732			1.592e-06
	[R].TPNVGGPGGPQVEWTARR.[M]		Q6URW6	Q6URW6 [33-50]		1.81		1	3	1	1	High	1878.96		626.991			22.1183			0.0002732			1.454e-06
	[R].TPNVGGPGGPQVEWTAR.[R]		Q6URW6	Q6URW6 [33-49]		1.85		1	3	1	0	High	1722.86		861.932			23.9582			0.0002732			6.91e-06
	[R].TVGQLYKESLSR.[L]		Q6URW6	Q6URW6 [673-684]		1.46		1	3	1	1	High	1380.75		460.921			21.4192			0.002981			0.05677
	[R].EAETLTQR.[L]		Q6URW6	Q6URW6 [1421-1428]		2.34		1	2	2	0	High	947.479		474.243			15.588			0.0002732			0.0003668
	[K].EQADFAIEALAK.[A]		A0A2R8VHF9; Q8VDD5; Q6URW6	A0A2R8VHF9 [415-426]; Q8VDD5 [408-419]; Q6URW6 [438-449]		1.95		3	8	6	0	High	1305.67		653.338			27.4263			0.0002732			3.358e-06
	[K].FDQLLAEEK.[NGTA]		A0A2R8VHF9; Q8VDD5; Q6URW6	A0A2R8VHF9 [1453-1461]; Q8VDD5 [1446-1454]; Q6URW6 [1474-1482]		1.55		3	10	1	0	High	1092.56		546.781			22.3572			0.0002732			0.004397
	[R].EVGELQGR.[V]		Q6URW6	Q6URW6 [895-902]		1.71		1	3	2	0	High	887.458		444.232			16.5075			0.0005116			0.01285
	[R].ALEEEQEAREELERQNR.[A]		Q6URW6	Q6URW6 [1512-1528]		1.71		1	2	1	2	High	2129.02		533.009			21.0049			0.006084			0.1023
	[R].AGRELQSTQAQLSEWR.[R]		Q6URW6	Q6URW6 [1383-1398]		1.73		1	2	1	1	High	1859.94		620.65			23.0511			0.0002732			0.0001869
	[K].AATLEEKRQLEGR.[L]		Q6URW6	Q6URW6 [1746-1758]		1.83		1	3	2	2	High	1500.81		500.943			16.5516			0.0002732			4.703e-05
	[K].AESGRQQLER.[Q]		Q6URW6	Q6URW6 [1804-1813]		2.06		1	3	1	1	High	1173.6		391.87			13.9081			0.0002732			0.0005563
	[R].CNGVLEGIR.[IV]	1xCarbamidomethyl [C1]; 1xDeamidated [N2]	A0A2R8VHF9; Q8VDD5; Q6URW6	A0A2R8VHF9 [701-709]; Q8VDD5 [694-702]; Q6URW6 [722-730]		2.03		3	21	2	0	High	1018.5		509.753			22.4792			0.0002732			0.0007376
	[R].CNGVLEGIR.[IV]	1xCarbamidomethyl [C1]	A0A2R8VHF9; Q8VDD5; Q6URW6	A0A2R8VHF9 [701-709]; Q8VDD5 [694-702]; Q6URW6 [722-730]		2.74		3	21	2	0	High	1017.51		509.261			21.6609			0.0002732			0.0004907
	[R].CIVPNHEKR.[A]	1xCarbamidomethyl [C1]	Q6URW6	Q6URW6 [699-707]		1.71		1	3	1	1	High	1152.59		384.87			15.2252			0.0005116			0.01035
	[K].ATDKSFVEK.[LV]		A0A2R8VHF9; Q8VDD5; Q6URW6	A0A2R8VHF9 [544-552]; Q8VDD5 [537-545]; Q6URW6 [567-575]		2.69		3	8	2	1	High	1024.53		512.77			14.9469			0.0002732			1.065e-05
	[K].AQTKEQADFALEALAK.[A]		Q6URW6	Q6URW6 [434-449]		2.08		1	3	1	1	High	1733.91		578.64			24.5561			0.0002732			0.0001182
	[R].AQELQKVQELQQQSAR.[E]		Q6URW6	Q6URW6 [879-894]		3.84		1	3	1	1	High	1883.99		628.669			20.5792			0.0002732			1.731e-06
	[R].AQAELESVSTALSEAESK.[A]		Q6URW6	Q6URW6 [1306-1323]		3.64		1	2	2	0	High	1849.9		925.455			27.4651			0.0002732			7.386e-13
	[R].ARSEAAEKLQR.[A]		Q6URW6	Q6URW6 [1295-1305]		1.89		1	2	1	2	High	1258.69		420.234			14.5625			0.0005116			0.01246
	[R].ARLGEEDAGAR.[A]		Q6URW6	Q6URW6 [1820-1830]		2.04		1	3	1	1	High	1144.57		382.195			15.2989			0.001414			0.02596
	[R].LLGLGVTDFSR.[A]		Q6URW6	Q6URW6 [407-417]		2.55		1	3	2	0	High	1177.66		589.332			29.0788			0.0002732			4.652e-05
	[R].IKVGRDYVQK.[A]		Q8VDD5; Q6URW6	Q8VDD5 [394-403]; Q6URW6 [424-433]		2.1		2	7	3	2	High	1205.7		603.354			17.3654			0.0005116			0.01032
	[R].LGEEDAGAR.[A]		Q6URW6	Q6URW6 [1822-1830]		2.34		1	3	3	0	High	917.432		459.22			15.0726			0.0002732			0.0001812
	[K].LQLEKVTTEAK.[LM]		Q8VDD5; Q6URW6	Q8VDD5 [962-972]; Q6URW6 [990-1000]		2.34		2	5	3	1	High	1259.72		630.364			19.4139			0.0002732			0.0001904
	[K].LAQAEEQLEQESRER.[I]		Q6URW6	Q6URW6 [1844-1858]		2.45		1	3	1	1	High	1815.88		605.966			19.9667			0.0002732			3.542e-07
	[R].LAEFSSQAAEEEEKVK.[S]		Q6URW6	Q6URW6 [1029-1044]		3.06		1	3	1	1	High	1794.88		598.963			21.2264			0.0002732			5.861e-06
	[R].LAEKTEAVERLER.[A]		Q6URW6	Q6URW6 [1429-1441]		2.08		1	2	2	2	High	1543.84		386.716			18.8805			0.0002732			0.004255
	[KR].KFDQLLAEEK.[NGTA]		A0A2R8VHF9; Q8VDD5; Q6URW6	A0A2R8VHF9 [1452-1461]; Q8VDD5 [1445-1454]; Q6URW6 [1473-1482]		3.35		3	10	3	1	High	1220.65		610.83			22.0035			0.0002732			7.097e-07
n/a	High	High	Tubulin beta-5 chain OS=Mus musculus OX=10090 GN=Tubb5 PE=1 SV=1	Master Protein	P99024	Tubb5	B1B178; mmu:22154; P05218; P99024; Q3TFB6; Q3THH9; Q3TIL1; Q3UAV4; Q3UF52; Q8WUC1; Q9CY33		34.25	23.03		9	4		22	13	2	30	444	49.6
	Annotated Sequence	Modifications	Master Protein Accessions	Positions in Master Proteins	XCorr (by Search Engine): A3 Sequest HT	XCorr (by Search Engine): B3 Sequest HT	XCorr (by Search Engine): C3 Sequest HT	# Protein Groups	# Proteins	# PSMs	# Missed Cleavages	Confidence	Theo. MH+ [Da]	m/z [Da] (by Search Engine): A3 Sequest HT	m/z [Da] (by Search Engine): B3 Sequest HT	m/z [Da] (by Search Engine): C3 Sequest HT	RT [min] (by Search Engine): A3 Sequest HT	RT [min] (by Search Engine): B3 Sequest HT	RT [min] (by Search Engine): C3 Sequest HT	Percolator q-Value (by Search Engine): A3 Sequest HT	Percolator q-Value (by Search Engine): B3 Sequest HT	Percolator q-Value (by Search Engine): C3 Sequest HT	Percolator PEP (by Search Engine): A3 Sequest HT	Percolator PEP (by Search Engine): B3 Sequest HT	Percolator PEP (by Search Engine): C3 Sequest HT
	[K].NSSYFVEWIPNNVK.[TV]		Q7TMM9; P99024; P68372	Q7TMM9 [337-350]; P99024 [337-350]; P68372 [337-350]		2.24	1.6	3	7	4	0	High	1696.83		848.92	848.92		29.9322	29.8319		0.0002732	0.0006807		2.897e-07	0.0002383
	[-].MREIVHIQAGQCGNQIGAK.[F]	1xCarbamidomethyl [C12]; 1xOxidation [M1]	Q7TMM9; P99024; P68372	Q7TMM9 [1-19]; P99024 [1-19]; P68372 [1-19]		2.43		3	7	3	1	High	2126.06		532.273			19.9924			0.0002732			0.0008654
	[K].TAVCDIPPR.[G]	1xCarbamidomethyl [C4]	Q7TMM9; P99024; P68372	Q7TMM9 [351-359]; P99024 [351-359]; P68372 [351-359]		1.72		3	5	1	0	High	1028.52		514.762			18.3072			0.0002732			0.00209
	[R].ALTVPELTQQVFDAK.[N]		P99024	P99024 [283-297]		2.43	1.6	1	1	7	0	High	1659.9		830.452	830.452		30.5189	30.3709		0.0002732	0.0006807		2.144e-08	0.0003315
	[R].AILVDLEPGTMDSVR.[S]	1xOxidation [M11]	Q7TMM9; P99024	Q7TMM9 [63-77]; P99024 [63-77]		2.84	2.27	2	5	9	0	High	1631.83		816.419	816.42		26.8487	26.7478		0.0002732	0.0006807		1.511e-07	1.207e-05
	[R].LHFFMPGFAPLTSR.[G]	1xOxidation [M5]	Q7TMM9; P99024; P68372	Q7TMM9 [263-276]; P99024 [263-276]; P68372 [263-276]		1.45		3	5	1	0	High	1636.83		546.282			29.4355			0.0005116			0.01173
	[R].ISVYYNEATGGKYVPR.[A]		P99024	P99024 [47-62]		1.88		1	1	1	1	High	1816.92		606.312			22.9126			0.0002732			4.356e-05
	[K].IREEYPDRIMNTFSVVPSPK.[V]	1xDeamidated [N11]; 1xOxidation [M10]	P99024; P68372	P99024 [155-174]; P68372 [155-174]		1.62		2	2	1	2	High	2395.2		599.559			24.8081			0.0007502			0.0168
	[K].LAVNMVPFPR.[L]	1xOxidation [M5]	Q7TMM9; P99024; P68372	Q7TMM9 [253-262]; P99024 [253-262]; P68372 [253-262]		2.48	2.09	3	8	9	0	High	1159.63		580.318	580.318		25.0484	25.1036		0.0002732	0.0006807		6.15e-05	4.918e-05
n/a	High	High	60 kDa heat shock protein, mitochondrial OS=Mus musculus OX=10090 GN=Hspd1 PE=1 SV=1	Master Protein	P63038	Hspd1	mmu:15510; P19226; P19227; P63038; P97602; Q3KQP2; Q3UIP0; Q8C2C7; Q8VEF4		12.58	15.84		5	6		5	10	6	14	573	60.9
	Annotated Sequence	Modifications	Master Protein Accessions	Positions in Master Proteins	XCorr (by Search Engine): A3 Sequest HT	XCorr (by Search Engine): B3 Sequest HT	XCorr (by Search Engine): C3 Sequest HT	# Protein Groups	# Proteins	# PSMs	# Missed Cleavages	Confidence	Theo. MH+ [Da]	m/z [Da] (by Search Engine): A3 Sequest HT	m/z [Da] (by Search Engine): B3 Sequest HT	m/z [Da] (by Search Engine): C3 Sequest HT	RT [min] (by Search Engine): A3 Sequest HT	RT [min] (by Search Engine): B3 Sequest HT	RT [min] (by Search Engine): C3 Sequest HT	Percolator q-Value (by Search Engine): A3 Sequest HT	Percolator q-Value (by Search Engine): B3 Sequest HT	Percolator q-Value (by Search Engine): C3 Sequest HT	Percolator PEP (by Search Engine): A3 Sequest HT	Percolator PEP (by Search Engine): B3 Sequest HT	Percolator PEP (by Search Engine): C3 Sequest HT
	[K].LVQDVANNTNEEAGDGTTTATVLAR.[S]		P63038	P63038 [97-121]		3.49	4.35	1	3	3	0	High	2560.25		854.088	854.087		23.7334	23.6688		0.0002732	0.0006807		2.966e-12	2.389e-08
	[K].VGGTSDVEVNEKKDR.[V]		P63038	P63038 [406-420]		2.88	1.56	1	1	2	2	High	1632.82		408.96	408.96		14.9617	14.8559		0.0002732	0.0006807		6.893e-06	0.002908
	[R].VTDALNATR.[A]		P63038	P63038 [421-429]		2.46	2.51	1	1	2	0	High	960.511		480.759	480.759		17.2869	17.189		0.0002732	0.0006807		0.000134	0.0001311
	[R].TVIIEQSWGSPK.[V]		P63038	P63038 [61-72]		1.93	2.13	1	3	3	0	High	1344.72		672.863	672.862		24.2678	24.1724		0.0002732	0.0006807		5.182e-06	5.161e-05
	[R].ALKIPAMTIAK.[N]	1xOxidation [M7]	P63038	P63038 [471-481]			2.46	1	1	1	1	High	1172.71			391.574			20.4299			0.0006807			0.0002338
	[K].LSDGVAVLK.[V]		P63038	P63038 [397-405]		1.81	2.14	1	1	4	0	High	901.535		451.272	451.271		21.318	21.2086		0.0002732	0.0006807		0.0003957	0.0003644
n/a	High	High	Tubulin beta-4B chain OS=Mus musculus OX=10090 GN=Tubb4b PE=1 SV=1	Master Protein	P68372	Tubb4b	mmu:227613; P05217; P68372; Q3TKF0; Q3UJ73; Q99JZ6		29.41	18.83		8	4		16	9	2	26	445	49.8
	Annotated Sequence	Modifications	Master Protein Accessions	Positions in Master Proteins	XCorr (by Search Engine): A3 Sequest HT	XCorr (by Search Engine): B3 Sequest HT	XCorr (by Search Engine): C3 Sequest HT	# Protein Groups	# Proteins	# PSMs	# Missed Cleavages	Confidence	Theo. MH+ [Da]	m/z [Da] (by Search Engine): A3 Sequest HT	m/z [Da] (by Search Engine): B3 Sequest HT	m/z [Da] (by Search Engine): C3 Sequest HT	RT [min] (by Search Engine): A3 Sequest HT	RT [min] (by Search Engine): B3 Sequest HT	RT [min] (by Search Engine): C3 Sequest HT	Percolator q-Value (by Search Engine): A3 Sequest HT	Percolator q-Value (by Search Engine): B3 Sequest HT	Percolator q-Value (by Search Engine): C3 Sequest HT	Percolator PEP (by Search Engine): A3 Sequest HT	Percolator PEP (by Search Engine): B3 Sequest HT	Percolator PEP (by Search Engine): C3 Sequest HT
	[K].NSSYFVEWIPNNVK.[TV]		Q7TMM9; P99024; P68372	Q7TMM9 [337-350]; P99024 [337-350]; P68372 [337-350]		2.24	1.6	3	7	4	0	High	1696.83		848.92	848.92		29.9322	29.8319		0.0002732	0.0006807		2.897e-07	0.0002383
	[-].MREIVHIQAGQCGNQIGAK.[F]	1xCarbamidomethyl [C12]; 1xOxidation [M1]	Q7TMM9; P99024; P68372	Q7TMM9 [1-19]; P99024 [1-19]; P68372 [1-19]		2.43		3	7	3	1	High	2126.06		532.273			19.9924			0.0002732			0.0008654
	[K].TAVCDIPPR.[G]	1xCarbamidomethyl [C4]	Q7TMM9; P99024; P68372	Q7TMM9 [351-359]; P99024 [351-359]; P68372 [351-359]		1.72		3	5	1	0	High	1028.52		514.762			18.3072			0.0002732			0.00209
	[R].AVLVDLEPGTMDSVR.[S]	1xOxidation [M11]	P68372	P68372 [63-77]		2.15	1.74	1	2	5	0	High	1617.82		809.41	809.412		25.7049	25.6226		0.0002732	0.0006807		0.0001277	7.483e-05
	[R].LHFFMPGFAPLTSR.[G]	1xOxidation [M5]	Q7TMM9; P99024; P68372	Q7TMM9 [263-276]; P99024 [263-276]; P68372 [263-276]		1.45		3	5	1	0	High	1636.83		546.282			29.4355			0.0005116			0.01173
	[R].INVYYNEATGGKYVPR.[A]		P68372	P68372 [47-62]		4.1	2.66	1	1	3	1	High	1843.93		615.316	615.317		22.8629	22.798		0.0002732	0.0006807		3.845e-09	1.282e-05
	[K].IREEYPDRIMNTFSVVPSPK.[V]	1xDeamidated [N11]; 1xOxidation [M10]	P99024; P68372	P99024 [155-174]; P68372 [155-174]		1.62		2	2	1	2	High	2395.2		599.559			24.8081			0.0007502			0.0168
	[K].LAVNMVPFPR.[L]	1xOxidation [M5]	Q7TMM9; P99024; P68372	Q7TMM9 [253-262]; P99024 [253-262]; P68372 [253-262]		2.48	2.09	3	8	9	0	High	1159.63		580.318	580.318		25.0484	25.1036		0.0002732	0.0006807		6.15e-05	4.918e-05
n/a	High	High	Probable ATP-dependent RNA helicase DDX5 OS=Mus musculus OX=10090 GN=Ddx5 PE=1 SV=2	Master Protein	Q61656	Ddx5	E9Q105; Q61656		8.61	22.51		5	12		5	18	8	16	614	69.2
	Annotated Sequence	Modifications	Master Protein Accessions	Positions in Master Proteins	XCorr (by Search Engine): A3 Sequest HT	XCorr (by Search Engine): B3 Sequest HT	XCorr (by Search Engine): C3 Sequest HT	# Protein Groups	# Proteins	# PSMs	# Missed Cleavages	Confidence	Theo. MH+ [Da]	m/z [Da] (by Search Engine): A3 Sequest HT	m/z [Da] (by Search Engine): B3 Sequest HT	m/z [Da] (by Search Engine): C3 Sequest HT	RT [min] (by Search Engine): A3 Sequest HT	RT [min] (by Search Engine): B3 Sequest HT	RT [min] (by Search Engine): C3 Sequest HT	Percolator q-Value (by Search Engine): A3 Sequest HT	Percolator q-Value (by Search Engine): B3 Sequest HT	Percolator q-Value (by Search Engine): C3 Sequest HT	Percolator PEP (by Search Engine): A3 Sequest HT	Percolator PEP (by Search Engine): B3 Sequest HT	Percolator PEP (by Search Engine): C3 Sequest HT
	[R].SKEITVR.[G]		Q61656	Q61656 [79-85]			1.45	1	5	1	1	High	832.489			416.748			14.1929			0.000998			0.02997
	[K].QVSDLISVLR.[E]		Q61656	Q61656 [452-461]			1.5	1	2	1	0	High	1129.66			565.332			28.5528			0.0006807			0.00266
	[R].RTAQEVDTYRR.[S]		Q61656	Q61656 [68-78]		2.06	2.2	1	5	2	2	High	1394.71		465.575	465.576		15.2691	15.0613		0.0002732	0.000998		0.00773	0.01096
	[K].STCIYGGAPK.[G]	1xCarbamidomethyl [C3]	Q501J6; Q61656	Q501J6 [196-205]; Q61656 [198-207]		1.89	1.83	2	6	3	0	High	1053.5		527.254	527.254		18.0336	17.9506		0.0002732	0.0006807		0.001204	0.004518
	[R].TAQEVDTYRR.[S]		Q61656	Q61656 [69-78]		2.07	2.51	1	5	2	1	High	1238.61		413.542	413.542		15.3905	15.2508		0.0002732	0.0006807		5.912e-05	0.003002
	[R].EANQAINPK.[L]		Q61656	Q61656 [462-470]		1.51	1.83	1	2	3	0	High	984.511		492.76	492.759		14.2876	14.1538		0.0002732	0.0006807		0.005489	0.001137
	[R].ELAQQVQQVAAEYCR.[A]	1xCarbamidomethyl [C14]	Q61656	Q61656 [178-192]			2.36	1	3	2	0	High	1792.86			896.936			26.9572			0.0006807			7.35e-07
	[K].APILIATDVASR.[G]		Q501J6; Q61656	Q501J6 [390-401]; Q61656 [392-403]			1.89	2	6	1	0	High	1226.71			613.858			24.6576			0.0006807			0.005753
	[K].LLQLVEDRGSGR.[S]		Q61656	Q61656 [471-482]		2.59	2.35	1	2	4	1	High	1342.74		448.253	448.252		21.8624	21.7225		0.0002732	0.0006807		6.564e-06	0.0005345
	[K].LLQLVEDR.[G]		Q61656	Q61656 [471-478]			1.72	1	2	2	0	High	985.568			493.288			23.9094			0.0006807			0.002454
	[R].LKSTCIYGGAPK.[G]	1xCarbamidomethyl [C5]	Q501J6; Q61656	Q501J6 [194-205]; Q61656 [196-207]		1.4	1.63	2	6	1	1	High	1294.68		432.232	432.232		18.221	18.0882		0.1389	0.001409		0.7014	0.0392
	[R].KIVDQIRPDR.[Q]		Q501J6; Q61656	Q501J6 [262-271]; Q61656 [264-273]			1.71	2	6	1	1	High	1239.72			413.91			18.3013			0.001409			0.04594
n/a	High	High	Peroxiredoxin-2 OS=Mus musculus OX=10090 GN=Prdx2 PE=1 SV=3	Master Protein	Q61171	Prdx2	mmu:21672; O88376; Q60796; Q61171; Q9CWJ4; Q9DB49		10.65	7.5		4	2		7	5	4	29	198	21.8
	Annotated Sequence	Modifications	Master Protein Accessions	Positions in Master Proteins	XCorr (by Search Engine): A3 Sequest HT	XCorr (by Search Engine): B3 Sequest HT	XCorr (by Search Engine): C3 Sequest HT	# Protein Groups	# Proteins	# PSMs	# Missed Cleavages	Confidence	Theo. MH+ [Da]	m/z [Da] (by Search Engine): A3 Sequest HT	m/z [Da] (by Search Engine): B3 Sequest HT	m/z [Da] (by Search Engine): C3 Sequest HT	RT [min] (by Search Engine): A3 Sequest HT	RT [min] (by Search Engine): B3 Sequest HT	RT [min] (by Search Engine): C3 Sequest HT	Percolator q-Value (by Search Engine): A3 Sequest HT	Percolator q-Value (by Search Engine): B3 Sequest HT	Percolator q-Value (by Search Engine): C3 Sequest HT	Percolator PEP (by Search Engine): A3 Sequest HT	Percolator PEP (by Search Engine): B3 Sequest HT	Percolator PEP (by Search Engine): C3 Sequest HT
	[R].QITVNDLPVGR.[S]		Q61171	Q61171 [140-150]		2.13	2.06	1	1	4	0	High	1211.67		606.341	606.341		24.0436	23.9711		0.0002732	0.0006807		3.34e-05	5.725e-05
	[R].QITVNDLPVGR.[S]	1xDeamidated [Q1]	Q61171	Q61171 [140-150]		1.55		1	1	1	0	High	1212.66		606.828			23.9771			0.002778			0.05512
	[K].SAPDFTATAVVDGAFKEIK.[L]		Q61171	Q61171 [11-29]		2.92		1	2	1	1	High	1967.01		656.342			29.3985			0.0002732			7.264e-07
	[-].MASGNAQIGK.[S]	1xMet-loss+Acetyl [N-Term]	Q61171	Q61171 [1-10]		1.7	1.47	1	2	5	0	High	887.458		444.233	444.233		16.9831	16.7551		0.0002732	0.0006807		0.0001451	0.005022
	[R].KEGGLGPLNIPLLADVTK.[S]		Q61171	Q61171 [92-109]		1.54		1	2	1	1	High	1835.06		612.359			31.3917			0.0002732			0.00243
n/a	High	n/a	Tropomyosin alpha-4 chain OS=Mus musculus OX=10090 GN=Tpm4 PE=1 SV=3	Master Protein	Q6IRU2	Tpm4	mmu:326618; Q6IRU2		24.58			8			12		7	29	248	28.5
	Annotated Sequence	Modifications	Master Protein Accessions	Positions in Master Proteins	XCorr (by Search Engine): A3 Sequest HT	XCorr (by Search Engine): B3 Sequest HT	XCorr (by Search Engine): C3 Sequest HT	# Protein Groups	# Proteins	# PSMs	# Missed Cleavages	Confidence	Theo. MH+ [Da]	m/z [Da] (by Search Engine): A3 Sequest HT	m/z [Da] (by Search Engine): B3 Sequest HT	m/z [Da] (by Search Engine): C3 Sequest HT	RT [min] (by Search Engine): A3 Sequest HT	RT [min] (by Search Engine): B3 Sequest HT	RT [min] (by Search Engine): C3 Sequest HT	Percolator q-Value (by Search Engine): A3 Sequest HT	Percolator q-Value (by Search Engine): B3 Sequest HT	Percolator q-Value (by Search Engine): C3 Sequest HT	Percolator PEP (by Search Engine): A3 Sequest HT	Percolator PEP (by Search Engine): B3 Sequest HT	Percolator PEP (by Search Engine): C3 Sequest HT
	[R].REKAEGDAAALNR.[R]		Q6IRU2	Q6IRU2 [42-54]		1.5		1	1	1	2	High	1400.72		467.579			15.2856			0.0002732			0.006111
	[-].MAGLNSLEAVKRK.[I]	1xMet-loss+Acetyl [N-Term]	Q6IRU2	Q6IRU2 [1-13]		2.35		1	1	1	2	High	1327.77		443.261			21.426			0.0002732			6.48e-08
	[-].MAGLNSLEAVKR.[K]	1xDeamidated [N5]; 1xMet-loss+Acetyl [N-Term]	Q6IRU2	Q6IRU2 [1-12]		2		1	1	2	1	High	1200.66		600.839			23.6453			0.0002732			0.003409
	[K].EAETRAEFAER.[ST]		E9Q456; D3Z6I8; E9Q5J9; E9Q450; Q6IRU2	E9Q456 [198-208]; D3Z6I8 [198-208]; E9Q5J9 [235-245]; E9Q450 [234-244]; Q6IRU2 [198-208]		2.07		5	25	1	1	High	1308.62		436.877			16.7408			0.0002732			0.0005461
	[K].AEGDAAALNR.[R]		Q6IRU2	Q6IRU2 [45-54]		1.4		1	1	1	0	High	987.485		494.246			16.0605			0.0002732			0.00396
	[K].IQALQQQADDAEDRAQGLQR.[E]		Q6IRU2	Q6IRU2 [14-33]		2.54		1	1	1	1	High	2254.12		752.046			22.4785			0.0002732			1.061e-08
	[K].HITDEADRKYEEVAR.[K]		Q6IRU2	Q6IRU2 [117-131]		3.71		1	2	2	2	High	1831.89		458.729			19.2246			0.0002732			7.325e-12
	[R].KIQALQQQADDAEDRAQGLQR.[E]		Q6IRU2	Q6IRU2 [13-33]		2.76		1	1	3	2	High	2382.21		794.743			21.9248			0.0002732			5.474e-09
n/a	High	n/a	Guanine nucleotide-binding protein G(i) subunit alpha-2 OS=Mus musculus OX=10090 GN=Gnai2 PE=1 SV=5	Master Protein	P08752	Gnai2	mmu:14678; P08752; Q3TXK7; Q6P1C0		3.48			2			2		1	7	355	40.5
	Annotated Sequence	Modifications	Master Protein Accessions	Positions in Master Proteins	XCorr (by Search Engine): A3 Sequest HT	XCorr (by Search Engine): B3 Sequest HT	XCorr (by Search Engine): C3 Sequest HT	# Protein Groups	# Proteins	# PSMs	# Missed Cleavages	Confidence	Theo. MH+ [Da]	m/z [Da] (by Search Engine): A3 Sequest HT	m/z [Da] (by Search Engine): B3 Sequest HT	m/z [Da] (by Search Engine): C3 Sequest HT	RT [min] (by Search Engine): A3 Sequest HT	RT [min] (by Search Engine): B3 Sequest HT	RT [min] (by Search Engine): C3 Sequest HT	Percolator q-Value (by Search Engine): A3 Sequest HT	Percolator q-Value (by Search Engine): B3 Sequest HT	Percolator q-Value (by Search Engine): C3 Sequest HT	Percolator PEP (by Search Engine): A3 Sequest HT	Percolator PEP (by Search Engine): B3 Sequest HT	Percolator PEP (by Search Engine): C3 Sequest HT
	[RK].LLLLGAGESGK.[S]		P63094; P08752	P63094 [43-53]; P08752 [36-46]		1.82		2	21	2	0	High	1057.63		529.317			24.8495			0.0002732			1.31e-05
	[R].IAQSDYIPTQQDVLR.[T]		P08752	P08752 [163-177]		1.67		1	2	1	0	High	1746.9		873.954			25.2414			0.0002732			0.0003436
n/a	High	n/a	Coronin-1B OS=Mus musculus OX=10090 GN=Coro1b PE=1 SV=1	Master Protein	Q9WUM3	Coro1b	mmu:23789; Q3UEB1; Q9CVA2; Q9WUM3		6.57			3			3		3	7	484	53.9
	Annotated Sequence	Modifications	Master Protein Accessions	Positions in Master Proteins	XCorr (by Search Engine): A3 Sequest HT	XCorr (by Search Engine): B3 Sequest HT	XCorr (by Search Engine): C3 Sequest HT	# Protein Groups	# Proteins	# PSMs	# Missed Cleavages	Confidence	Theo. MH+ [Da]	m/z [Da] (by Search Engine): A3 Sequest HT	m/z [Da] (by Search Engine): B3 Sequest HT	m/z [Da] (by Search Engine): C3 Sequest HT	RT [min] (by Search Engine): A3 Sequest HT	RT [min] (by Search Engine): B3 Sequest HT	RT [min] (by Search Engine): C3 Sequest HT	Percolator q-Value (by Search Engine): A3 Sequest HT	Percolator q-Value (by Search Engine): B3 Sequest HT	Percolator q-Value (by Search Engine): C3 Sequest HT	Percolator PEP (by Search Engine): A3 Sequest HT	Percolator PEP (by Search Engine): B3 Sequest HT	Percolator PEP (by Search Engine): C3 Sequest HT
	[R].NVLSDSRPASYSR.[S]		Q9WUM3	Q9WUM3 [410-422]		2.04		1	1	1	0	High	1451.72		484.579			18.9813			0.0002732			9.61e-06
	[K].RGLEVSKCEIAR.[F]	1xCarbamidomethyl [C8]	Q9WUM3	Q9WUM3 [325-336]		2.49		1	1	1	2	High	1417.76		473.258			18.5791			0.0002732			0.0001042
	[R].VGIITWHPTAR.[N]		Q9WUM3	Q9WUM3 [135-145]		2.03		1	3	1	0	High	1250.7		417.572			23.8582			0.0002732			0.0002687
n/a	High	High	Phenylalanine--tRNA ligase beta subunit OS=Mus musculus OX=10090 GN=Farsb PE=1 SV=2	Master Protein	Q9WUA2	Farsb	mmu:23874; Q9CWZ8; Q9WUA2		16.06	13.7		7	6		9	9	8	16	589	65.7
	Annotated Sequence	Modifications	Master Protein Accessions	Positions in Master Proteins	XCorr (by Search Engine): A3 Sequest HT	XCorr (by Search Engine): B3 Sequest HT	XCorr (by Search Engine): C3 Sequest HT	# Protein Groups	# Proteins	# PSMs	# Missed Cleavages	Confidence	Theo. MH+ [Da]	m/z [Da] (by Search Engine): A3 Sequest HT	m/z [Da] (by Search Engine): B3 Sequest HT	m/z [Da] (by Search Engine): C3 Sequest HT	RT [min] (by Search Engine): A3 Sequest HT	RT [min] (by Search Engine): B3 Sequest HT	RT [min] (by Search Engine): C3 Sequest HT	Percolator q-Value (by Search Engine): A3 Sequest HT	Percolator q-Value (by Search Engine): B3 Sequest HT	Percolator q-Value (by Search Engine): C3 Sequest HT	Percolator PEP (by Search Engine): A3 Sequest HT	Percolator PEP (by Search Engine): B3 Sequest HT	Percolator PEP (by Search Engine): C3 Sequest HT
	[K].VGIRETPANLAK.[L]		Q9WUA2	Q9WUA2 [318-329]		2.62	2.36	1	2	2	1	High	1268.73		423.582	423.582		19.4387	19.2864		0.0002732	0.0006807		0.001208	0.001495
	[K].SSTFPELPYRK.[E]		Q9WUA2	Q9WUA2 [296-306]			1.5	1	2	1	1	High	1324.69			442.234			22.4537			0.001409			0.04645
	[K].TAEFQVAR.[T]		Q9WUA2	Q9WUA2 [444-451]		2.17	1.89	1	1	4	0	High	921.479		461.244	461.243		18.929	18.8779		0.0002732	0.0006807		0.004141	0.002518
	[R].TTLLPGLLK.[T]		Q9WUA2	Q9WUA2 [452-460]		1.76	1.73	1	1	3	0	High	955.619		478.313	478.313		27.8867	27.7411		0.0002732	0.0006807		0.0001758	0.0006142
	[R].DLLFQALGR.[T]		Q9WUA2	Q9WUA2 [9-17]		1.7	2.07	1	3	3	0	High	1032.58		516.796	516.795		30.4197	30.3375		0.0002732	0.0006807		0.0002591	0.0004167
	[R].ALVAIGTHDLDTLSGPFTYTAK.[R]		Q9WUA2	Q9WUA2 [155-176]		2.1		1	2	1	0	High	2291.19		764.404			30.0885			0.0002732			9.662e-07
	[K].AQGASDVVLYK.[I]		Q9WUA2	Q9WUA2 [54-64]		1.83		1	2	1	0	High	1150.61		575.808			20.735			0.0002732			0.001768
	[K].ASAGSAFFPGR.[C]		Q9WUA2	Q9WUA2 [537-547]		1.54	1.91	1	1	3	0	High	1067.53		534.267	534.266		22.8	22.684		0.0002732	0.0006807		0.0007857	0.0007338
n/a	n/a	High	Cysteine desulfurase, mitochondrial OS=Mus musculus OX=10090 GN=Nfs1 PE=1 SV=3	Master Protein	Q9Z1J3	Nfs1	mmu:18041; Q8C6I5; Q9Z1J3			2.35			2			2	2	6	459	50.5
	Annotated Sequence	Modifications	Master Protein Accessions	Positions in Master Proteins	XCorr (by Search Engine): A3 Sequest HT	XCorr (by Search Engine): B3 Sequest HT	XCorr (by Search Engine): C3 Sequest HT	# Protein Groups	# Proteins	# PSMs	# Missed Cleavages	Confidence	Theo. MH+ [Da]	m/z [Da] (by Search Engine): A3 Sequest HT	m/z [Da] (by Search Engine): B3 Sequest HT	m/z [Da] (by Search Engine): C3 Sequest HT	RT [min] (by Search Engine): A3 Sequest HT	RT [min] (by Search Engine): B3 Sequest HT	RT [min] (by Search Engine): C3 Sequest HT	Percolator q-Value (by Search Engine): A3 Sequest HT	Percolator q-Value (by Search Engine): B3 Sequest HT	Percolator q-Value (by Search Engine): C3 Sequest HT	Percolator PEP (by Search Engine): A3 Sequest HT	Percolator PEP (by Search Engine): B3 Sequest HT	Percolator PEP (by Search Engine): C3 Sequest HT
	[R].VRVEALQSGGGQER.[G]		Q9Z1J3	Q9Z1J3 [278-291]			1.62	1	1	1	1	High	1485.78			495.931			17.8678			0.000998			0.02917
	[R].AIGTDEDLAHSSIR.[F]		Q9Z1J3	Q9Z1J3 [396-409]			2.35	1	3	1	0	High	1484.73			495.583			20.3334			0.0006807			2.912e-06
n/a	High	High	Phosphate carrier protein, mitochondrial OS=Mus musculus OX=10090 GN=Slc25a3 PE=1 SV=1	Master Protein	G5E902	Slc25a3	G5E902		3.45	4.31		2	2		3	2	2	6	358	39.7
	Annotated Sequence	Modifications	Master Protein Accessions	Positions in Master Proteins	XCorr (by Search Engine): A3 Sequest HT	XCorr (by Search Engine): B3 Sequest HT	XCorr (by Search Engine): C3 Sequest HT	# Protein Groups	# Proteins	# PSMs	# Missed Cleavages	Confidence	Theo. MH+ [Da]	m/z [Da] (by Search Engine): A3 Sequest HT	m/z [Da] (by Search Engine): B3 Sequest HT	m/z [Da] (by Search Engine): C3 Sequest HT	RT [min] (by Search Engine): A3 Sequest HT	RT [min] (by Search Engine): B3 Sequest HT	RT [min] (by Search Engine): C3 Sequest HT	Percolator q-Value (by Search Engine): A3 Sequest HT	Percolator q-Value (by Search Engine): B3 Sequest HT	Percolator q-Value (by Search Engine): C3 Sequest HT	Percolator PEP (by Search Engine): A3 Sequest HT	Percolator PEP (by Search Engine): B3 Sequest HT	Percolator PEP (by Search Engine): C3 Sequest HT
	[R].IQTQPGYANTLR.[E]		G5E902	G5E902 [186-197]		1.54	2.18	1	2	3	0	High	1361.72		681.362	681.361		20.3606	20.2927		0.0002732	0.0006807		5.254e-06	0.0001897
	[K].GSTASQVLQR.[L]		G5E902	G5E902 [292-301]		1.72	2.13	1	2	2	0	High	1046.56		523.783	523.783		17.6315	17.5435		0.0002732	0.0006807		0.002032	0.0006816
n/a	High	High	Filamin-A OS=Mus musculus OX=10090 GN=Flna PE=1 SV=5	Master Protein	Q8BTM8	Flna	B7FAV0; O54934; Q7TQI1; Q8BLK1; Q8BTM8; Q8BTN7; Q8VHX5; Q8VHX8; Q99KQ2		64.72	9.87		22	5		35	7	20	13	2647	281
	Annotated Sequence	Modifications	Master Protein Accessions	Positions in Master Proteins	XCorr (by Search Engine): A3 Sequest HT	XCorr (by Search Engine): B3 Sequest HT	XCorr (by Search Engine): C3 Sequest HT	# Protein Groups	# Proteins	# PSMs	# Missed Cleavages	Confidence	Theo. MH+ [Da]	m/z [Da] (by Search Engine): A3 Sequest HT	m/z [Da] (by Search Engine): B3 Sequest HT	m/z [Da] (by Search Engine): C3 Sequest HT	RT [min] (by Search Engine): A3 Sequest HT	RT [min] (by Search Engine): B3 Sequest HT	RT [min] (by Search Engine): C3 Sequest HT	Percolator q-Value (by Search Engine): A3 Sequest HT	Percolator q-Value (by Search Engine): B3 Sequest HT	Percolator q-Value (by Search Engine): C3 Sequest HT	Percolator PEP (by Search Engine): A3 Sequest HT	Percolator PEP (by Search Engine): B3 Sequest HT	Percolator PEP (by Search Engine): C3 Sequest HT
	[K].IVSPSGAAVPCKVEPGLGADNSVVR.[F]	1xCarbamidomethyl [C11]	Q8BTM8	Q8BTM8 [1008-1032]		3.7	3.01	1	3	4	1	High	2479.3		827.104	827.104		23.8596	23.76		0.0002732	0.0006807		4.002e-11	4.498e-08
	[R].LVSNHSLHETSSVFVDSLTK.[V]		Q8BTM8	Q8BTM8 [2521-2540]		2.94		1	3	1	0	High	2200.12		734.048			25.4109			0.0002732			3.733e-06
	[K].NGQHVASSPIPVVISQSEIGDASR.[V]	1xDeamidated [Q]	Q8BTM8	Q8BTM8 [2026-2049]		3.07		1	5	2	0	High	2449.23		817.082			27.6638			0.0002732			3.032e-08
	[K].VKAFGPGLQGGNAGSPAR.[F]		Q8BTM8	Q8BTM8 [1070-1087]		1.63		1	3	1	1	High	1683.89		561.968			20.0814			0.002577			0.04668
	[K].VATVPQHATSGPGPADVSK.[V]		Q8BTM8	Q8BTM8 [2541-2559]		3.38		1	3	1	0	High	1818.93		606.983			18.145			0.0002732			3.853e-07
	[K].VAQPSITDNKDGTVTVR.[Y]		Q8BTM8	Q8BTM8 [1815-1831]		3.63	2.98	1	4	4	1	High	1800.95		600.986	600.987		20.1651	20.1024		0.0002732	0.0006807		6.478e-09	3.021e-06
	[K].YNDQHIPGSPFTAR.[V]		Q8BTM8	Q8BTM8 [1938-1951]		1.97		1	3	1	0	High	1602.77		534.927			22.2378			0.0002732			0.0001229
	[R].SPYTVTVGQACNPAACR.[A]	2xCarbamidomethyl [C11; C16]	Q8BTM8	Q8BTM8 [468-484]		2.53		1	4	2	0	High	1851.85		926.428			22.2056			0.0002732			7.289e-08
	[K].SPFEVYVDKSQGDASK.[V]		Q8BTM8	Q8BTM8 [368-383]		1.95		1	4	1	1	High	1756.84		586.285			22.3208			0.0002732			0.005469
	[R].TGVELGKPTHFTVNAK.[T]		Q8BTM8	Q8BTM8 [885-900]		2.35		1	3	1	0	High	1698.92		425.485			20.8706			0.0002732			1.603e-05
	[K].TGVAVNKPAEFTVDAK.[H]		Q8BTM8	Q8BTM8 [685-700]		4.29	1.48	1	3	3	0	High	1646.87		549.63	549.629		21.2641	21.1934		0.0002732	0.000998		1.389e-07	0.012
	[R].GAGTGGLGLAVEGPSEAK.[M]		Q8BTM8	Q8BTM8 [1382-1399]		2.93		1	3	3	0	High	1570.81		785.908			23.2628			0.0002732			1.901e-09
	[K].CSGPGLER.[A]	1xCarbamidomethyl [C1]	Q8BTM8	Q8BTM8 [1165-1172]		1.99		1	3	2	0	High	875.404		438.206			15.7377			0.0002732			0.00128
	[R].FGGEHVPNSPFQVTALAGDQPTVQTPLR.[S]		Q8BTM8	Q8BTM8 [1726-1753]		2.47		1	3	1	0	High	2963.5		988.506			29.1877			0.0002732			4.728e-06
	[K].AGNNMLLVGVHGPR.[T]	1xOxidation [M5]	Q8BTM8	Q8BTM8 [2585-2598]		2.04		1	3	1	0	High	1450.76		484.259			21.0341			0.0002732			0.0001394
	[R].AGGPGLER.[GA]		Q80X90; Q8BTM8	Q80X90 [2198-2205]; Q8BTM8 [2243-2250]		1.51		2	5	1	0	High	756.4		378.703			15.2511			0.0002732			0.004479
	[K].AFGPGLQGGNAGSPAR.[F]		Q8BTM8	Q8BTM8 [1072-1087]		2.97		1	3	2	0	High	1456.73		728.868			20.8062			0.0002732			2.182e-08
	[R].ANLPQSFQVDTSK.[A]		Q8BTM8	Q8BTM8 [1465-1477]		1.89		1	3	2	0	High	1434.72		717.865			22.8818			0.0002732			3.237e-06
	[R].ANLPQSFQVDTSKAGVAPLQVK.[V]		Q8BTM8	Q8BTM8 [1465-1486]		1.74		1	3	1	1	High	2298.25		766.752			26.0411			0.0002732			6.092e-06
	[R].AWGPGLEGGIVGK.[S]		Q8BTM8	Q8BTM8 [581-593]		1.99	1.44	1	3	4	0	High	1240.67		620.837	620.838		25.9275	25.8181		0.0002732	0.0006807		4.057e-05	0.001002
	[K].IQQNTFTR.[W]		Q80X90; Q8BTM8	Q80X90 [17-24]; Q8BTM8 [44-51]		2.19	1.77	2	6	3	0	High	1007.53		504.267	504.267		17.2381	17.1918		0.0002732	0.0006807		0.003958	0.002797
	[K].KRAEFTVETR.[S]		Q8BTM8	Q8BTM8 [300-309]		1.71		1	4	1	2	High	1236.67		412.895			17.3148			0.002249			0.03778
n/a	High	High	Thioredoxin OS=Mus musculus OX=10090 GN=Txn PE=1 SV=3	Master Protein	P10639	Txn	mmu:22166; P10639; Q52KC4; Q9D8R0		3.85	0		4	2		5	2	5	35	105	11.7
	Annotated Sequence	Modifications	Master Protein Accessions	Positions in Master Proteins	XCorr (by Search Engine): A3 Sequest HT	XCorr (by Search Engine): B3 Sequest HT	XCorr (by Search Engine): C3 Sequest HT	# Protein Groups	# Proteins	# PSMs	# Missed Cleavages	Confidence	Theo. MH+ [Da]	m/z [Da] (by Search Engine): A3 Sequest HT	m/z [Da] (by Search Engine): B3 Sequest HT	m/z [Da] (by Search Engine): C3 Sequest HT	RT [min] (by Search Engine): A3 Sequest HT	RT [min] (by Search Engine): B3 Sequest HT	RT [min] (by Search Engine): C3 Sequest HT	Percolator q-Value (by Search Engine): A3 Sequest HT	Percolator q-Value (by Search Engine): B3 Sequest HT	Percolator q-Value (by Search Engine): C3 Sequest HT	Percolator PEP (by Search Engine): A3 Sequest HT	Percolator PEP (by Search Engine): B3 Sequest HT	Percolator PEP (by Search Engine): C3 Sequest HT
	[-].MVKLIESK.[E]	1xMet-loss [N-Term]	P10639	P10639 [1-8]		1.41		1	1	1	1	High	816.519		408.763			16.535			0.0002732			0.006334
	[K].VGEFSGANKEKLEASITEYA.[-]		P10639	P10639 [86-105]		1.66		1	1	1	2	High	2143.06		715.024			26.9983			0.002778			0.05394
	[K].VGEFSGANKEK.[L]		P10639	P10639 [86-96]		1.78		1	1	1	1	High	1165.58		389.2			15.0155			0.0002732			0.0002369
	[K].VGEFSGANK.[E]		P10639	P10639 [86-94]		2.05	1.4	1	1	3	0	High	908.447		454.727	454.727		16.1607	16.0575		0.0002732	0.0006807		0.0007878	0.001866
	[K].CMPTFQFYK.[K]	1xCarbamidomethyl [C1]; 1xOxidation [M2]	P10639	P10639 [73-81]			1.49	1	1	1	0	High	1237.54			619.272			24.3769			0.000998			0.0151
n/a	High	n/a	Myosin-9 OS=Mus musculus OX=10090 GN=Myh9 PE=1 SV=4	Master Protein	Q8VDD5	Myh9	mmu:17886; Q3UHT9; Q3UHU4; Q6KAN6; Q811I2; Q8VDD5		726.64			116			309		101	54	1960	226.2
	Annotated Sequence	Modifications	Master Protein Accessions	Positions in Master Proteins	XCorr (by Search Engine): A3 Sequest HT	XCorr (by Search Engine): B3 Sequest HT	XCorr (by Search Engine): C3 Sequest HT	# Protein Groups	# Proteins	# PSMs	# Missed Cleavages	Confidence	Theo. MH+ [Da]	m/z [Da] (by Search Engine): A3 Sequest HT	m/z [Da] (by Search Engine): B3 Sequest HT	m/z [Da] (by Search Engine): C3 Sequest HT	RT [min] (by Search Engine): A3 Sequest HT	RT [min] (by Search Engine): B3 Sequest HT	RT [min] (by Search Engine): C3 Sequest HT	Percolator q-Value (by Search Engine): A3 Sequest HT	Percolator q-Value (by Search Engine): B3 Sequest HT	Percolator q-Value (by Search Engine): C3 Sequest HT	Percolator PEP (by Search Engine): A3 Sequest HT	Percolator PEP (by Search Engine): B3 Sequest HT	Percolator PEP (by Search Engine): C3 Sequest HT
	[R].QRYEILTPNSIPK.[G]		Q8VDD5	Q8VDD5 [719-731]		3.67		1	1	3	1	High	1558.86		520.291			23.847			0.0002732			1.806e-06
	[KR].QLLQANPILEAFGNAK.[T]		A0A2R8VHF9; Q8VDD5; Q6URW6	A0A2R8VHF9 [217-232]; Q8VDD5 [210-225]; Q6URW6 [241-256]		4.14		3	7	12	0	High	1726.95		863.978			32.0522			0.0002732			3.516e-10
	[R].QQQLTAMK.[V]	1xOxidation [M7]	A0A2R8VHF9; Q8VDD5	A0A2R8VHF9 [810-817]; Q8VDD5 [803-810]		1.48		2	6	1	0	High	963.493		482.249			14.0385			0.0009847			0.01965
	[R].QAQQERDELADEIANSSGKGALALEEK.[R]	1xDeamidated [N15]	Q8VDD5	Q8VDD5 [1698-1724]		4.03		1	1	1	2	High	2901.41		967.813			25.5553			0.0002732			4.962e-10
	[R].QAQQERDELADEIANSSGKGALALEEK.[R]		Q8VDD5	Q8VDD5 [1698-1724]		3.62		1	1	3	2	High	2900.42		725.861			25.5849			0.0002732			7.314e-08
	[R].QAQQERDELADEIANSSGK.[G]	1xDeamidated [Q1]	Q8VDD5	Q8VDD5 [1698-1716]		1.98		1	1	1	1	High	2089.96		1045.49			21.7831			0.0002732			0.002897
	[R].QAQQERDELADEIANSSGK.[G]		Q8VDD5	Q8VDD5 [1698-1716]		5.14		1	1	4	1	High	2088.98		696.997			21.7562			0.0002732			3.229e-13
	[K].QACVLMIK.[A]	1xCarbamidomethyl [C3]; 1xOxidation [M6]	Q8VDD5	Q8VDD5 [738-745]		1.98		1	1	1	0	High	978.511		489.759			20.9307			0.0005116			0.01418
	[R].QLEEAEEEAQRANASRR.[K]		Q8VDD5	Q8VDD5 [1878-1894]		3.44		1	1	3	2	High	1986.96		497.495			18.223			0.0002732			2.001e-06
	[R].QLEEAEEEAQRANASR.[R]		Q8VDD5	Q8VDD5 [1878-1893]		3.53		1	1	5	1	High	1830.86		610.957			18.9706			0.0002732			4.029e-08
	[R].QLEEAEEEAQR.[A]		Q8VDD5	Q8VDD5 [1878-1888]		2.83		1	1	3	0	High	1331.61		666.307			17.4847			0.0002732			3.65e-06
	[R].QKLQLEKVTTEAK.[LM]		Q8VDD5; Q6URW6	Q8VDD5 [960-972]; Q6URW6 [988-1000]		2.31		2	5	2	2	High	1515.87		505.963			18.7865			0.0002732			0.000115
	[R].QKLQLEK.[V]		A0A2R8VHF9; Q8VDD5; Q6URW6	A0A2R8VHF9 [967-973]; Q8VDD5 [960-966]; Q6URW6 [988-994]		1.7		3	12	1	1	High	886.536		443.771			15.9016			0.0009847			0.01954
	[R].QKHSQAVEELADQLEQTKR.[V]		Q8VDD5	Q8VDD5 [1192-1210]		5.94		1	1	3	2	High	2238.15		560.292			23.3034			0.0002732			4.702e-10
	[R].QKHSQAVEELADQLEQTK.[R]		Q8VDD5	Q8VDD5 [1192-1209]		1.99		1	1	1	1	High	2082.05		521.267			24.5541			0.0002732			0.000696
	[R].QGFPNRVVFQEFR.[Q]		Q8VDD5	Q8VDD5 [706-718]		2.24		1	1	3	1	High	1623.84		541.951			26.3003			0.0002732			1.426e-05
	[K].SFVEKVVQEQGTHPK.[F]		Q8VDD5	Q8VDD5 [541-555]		2.19		1	1	1	1	High	1712.9		571.637			21.2109			0.0002732			3.039e-05
	[K].SKYKASIAALEAK.[I]		Q8VDD5	Q8VDD5 [1803-1815]		2.7		1	1	1	2	High	1379.79		460.601			20.1858			0.0002732			0.0001464
	[R].SKREQEVSILK.[K]		Q8VDD5	Q8VDD5 [1163-1173]		4.62		1	1	2	2	High	1316.75		439.589			17.872			0.0002732			5.559e-09
	[K].SKKDQGELER.[Q]		Q8VDD5	Q8VDD5 [200-209]		1.69		1	1	1	2	High	1189.62		397.211			12.055			0.0002732			0.0009204
	[R].RGDLPFVVTR.[R]		Q8VDD5	Q8VDD5 [1923-1932]		2.67		1	1	6	1	High	1159.66		580.333			23.6062			0.0002732			8.842e-05
	[K].QTLENERGELANEVK.[A]		Q8VDD5	Q8VDD5 [1220-1234]		1.98		1	1	4	1	High	1729.87		865.439			20.6117			0.0002732			4.966e-08
	[R].QSVSNLEK.[K]		Q8VDD5	Q8VDD5 [1434-1441]		2.13		1	1	1	0	High	904.473		452.74			15.5415			0.0002732			0.007035
	[R].NTNPNFVR.[C]		Q8VDD5	Q8VDD5 [663-670]		1.62		1	4	4	0	High	961.485		481.247			17.6232			0.0002732			0.004101
	[R].RGDLPFVVTRR.[I]		Q8VDD5	Q8VDD5 [1923-1933]		3.25		1	1	2	2	High	1315.76		439.258			22.0596			0.0002732			1.635e-06
	[K].RQLEEAEEEAQRANASR.[R]		Q8VDD5	Q8VDD5 [1877-1893]		3.49		1	1	2	2	High	1986.96		662.991			19.2287			0.0002732			9.239e-09
	[R].NTDQASMPDNTAAQK.[V]	1xOxidation [M7]	A0A2R8VHF9; Q8VDD5	A0A2R8VHF9 [366-380]; Q8VDD5 [359-373]		3.64		2	5	2	0	High	1607.7		804.353			13.6606			0.0002732			3.498e-08
	[-].MAQQAADKYLYVDKNFINNPLAQADWAAK.[K]	1xMet-loss+Acetyl [N-Term]	Q8VDD5	Q8VDD5 [1-29]		5.1		1	2	8	2	High	3208.61		1070.21			31.3493			0.0002732			2.539e-13
	[K].LVWVPSSK.[N]		Q8VDD5	Q8VDD5 [31-38]		2.07		1	2	2	0	High	915.53		458.269			23.1526			0.0002732			0.006064
	[K].NLPIYSEEIVEMYK.[G]	1xOxidation [M12]	Q8VDD5	Q8VDD5 [126-139]		1.7		1	1	1	0	High	1743.85		872.429			28.7251			0.0002732			4.458e-05
	[K].NKHEAMITDLEER.[L]	1xOxidation [M6]	Q8VDD5	Q8VDD5 [1023-1035]		1.79		1	1	1	1	High	1601.76		534.591			18.6305			0.0002732			0.003124
	[K].NGFEPASLKEEVGEEAIVELVENGKK.[V]	2xDeamidated [N1; N23]	Q8VDD5	Q8VDD5 [39-64]		1.71		1	2	1	2	High	2817.4		705.109			31.7222			0.0002732			0.00906
	[K].NGFEPASLKEEVGEEAIVELVENGKK.[V]	1xDeamidated [N1]	Q8VDD5	Q8VDD5 [39-64]		2.04		1	2	1	2	High	2816.42		704.86			31.3699			0.0002732			0.004172
	[K].MQQNIQELEEQLEEEESAR.[Q]	1xOxidation [M1]	Q8VDD5	Q8VDD5 [941-959]		2.23		1	2	1	0	High	2349.05		783.688			28.676			0.0002732			3.368e-06
	[RK].MNPPKFSK.[AV]	1xOxidation [M1]	A0A2R8VHF9; Q8VDD5; Q6URW6	A0A2R8VHF9 [79-86]; Q8VDD5 [75-82]; Q6URW6 [95-102]		1.67		3	13	1	1	High	964.492		482.749			14.8532			0.0009847			0.02
	[R].NCAAYLR.[L]	1xCarbamidomethyl [C2]	Q8VDD5	Q8VDD5 [815-821]		2.33		1	2	3	0	High	867.414		434.211			17.6868			0.0005116			0.01603
	[R].NAEQFKDQADKASTR.[L]		Q8VDD5	Q8VDD5 [1857-1871]		4.97		1	1	3	2	High	1708.82		570.28			16.3355			0.0002732			3.365e-10
	[K].VKVNKDDIQK.[M]		Q8VDD5	Q8VDD5 [65-74]		3.22		1	2	3	2	High	1186.68		396.231			14.7042			0.0002732			2.478e-05
	[R].VAEFTTNLMEEEEKSK.[S]	1xOxidation [M9]	Q8VDD5	Q8VDD5 [1001-1016]		1.59		1	1	1	1	High	1900.88		634.301			21.5227			0.001187			0.02308
	[K].VAAYDKLEKTK.[T]		Q8VDD5	Q8VDD5 [1405-1415]		2.46		1	1	1	2	High	1265.71		422.575			16.639			0.0002732			4.059e-05
	[K].VAAYDKLEK.[T]		Q8VDD5	Q8VDD5 [1405-1413]		1.76		1	1	1	1	High	1036.57		518.787			17.2092			0.0002732			0.003068
	[K].VEDMAELTCLNEASVLHNLKER.[Y]	1xCarbamidomethyl [C9]; 1xOxidation [M4]	Q8VDD5	Q8VDD5 [83-104]		5.85		1	2	2	1	High	2587.25		647.567			26.1001			0.0002732			8.281e-11
	[R].YEILTPNSIPK.[G]		Q8VDD5	Q8VDD5 [721-731]		1.69		1	1	2	0	High	1274.7		637.852			25.2615			0.0002732			1.55e-05
	[RK].YAEERDRAEAEAR.[E]		Q8VDD5	Q8VDD5 [1460-1472]		2.66		1	4	3	2	High	1565.73		392.188			15.1458			0.0002732			0.002432
	[K].VVQEQGTHPKFQKPK.[Q]		Q8VDD5	Q8VDD5 [546-560]		1.79		1	1	1	1	High	1750.96		438.495			15.8955			0.0002732			0.009282
	[K].YKASIAALEAK.[I]		Q8VDD5	Q8VDD5 [1805-1815]		2.9		1	1	4	1	High	1164.66		582.835			20.7125			0.0002732			7.303e-10
	[R].VISGVLQLGNIAFKK.[E]		Q8VDD5	Q8VDD5 [342-356]		3.51		1	1	9	1	High	1586.96		529.659			28.7197			0.0002732			1.557e-09
	[R].VRTELADKVTK.[L]		Q8VDD5	Q8VDD5 [1267-1277]		3.09		1	1	1	2	High	1259.73		420.582			17.0395			0.0002732			0.00207
	[R].VVFQEFR.[Q]		Q8VDD5	Q8VDD5 [712-718]		1.41		1	1	2	0	High	924.494		462.751			23.6167			0.001835			0.03302
	[K].VSHLLGINVTDFTR.[G]		Q8VDD5	Q8VDD5 [374-387]		2.09		1	1	10	0	High	1571.85		786.43			28.4068			0.0002732			2.15e-09
	[K].VIQYLAHVASSHK.[GS]		Q8VDD5	Q8VDD5 [187-199]		3.04		1	5	5	0	High	1452.8		484.936			21.1065			0.0002732			2.948e-09
	[R].SMMQDREDQSILCTGESGAGK.[T]	1xCarbamidomethyl [C13]; 2xOxidation [M2; M3]	Q8VDD5	Q8VDD5 [160-180]		2.1		1	1	1	1	High	2331.98		778			19.6882			0.0002732			0.0006499
	[K].SMEAEMIQLQEELAAAER.[A]	1xDeamidated [Q8]; 2xOxidation [M2; M6]	Q8VDD5	Q8VDD5 [1677-1694]		1.69		1	1	1	0	High	2081.94		1041.48			27.1915			0.0002732			0.004981
	[R].TVGQLYKEQLAK.[L]		Q8VDD5	Q8VDD5 [645-656]		2.29		1	1	5	1	High	1377.77		459.929			20.6065			0.0002732			4.747e-08
	[R].TEMEDLMSSKDDVGKSVHELEK.[S]	2xOxidation [M3; M7]	Q8VDD5	Q8VDD5 [1504-1525]		2.6		1	1	1	2	High	2539.15		635.545			20.7218			0.0002732			0.0001128
	[K].TDLLLEPYNKYR.[F]		Q8VDD5	Q8VDD5 [290-301]		2.39		1	1	2	1	High	1524.81		508.94			24.714			0.0002732			0.003637
	[K].TLEDEAKTHEAQIQEMR.[Q]	1xOxidation [M16]	Q8VDD5	Q8VDD5 [1175-1191]		4.32		1	1	3	1	High	2044.96		682.324			20.5109			0.0002732			1.166e-07
	[K].TLEDEAKTHEAQIQEMRQK.[H]	1xOxidation [M16]	Q8VDD5	Q8VDD5 [1175-1193]		3.36		1	1	1	2	High	2301.11		576.034			19.562			0.0002732			1.405e-05
	[K].EAELTKVR.[E]		Q8VDD5	Q8VDD5 [851-858]		1.84		1	2	1	1	High	945.536		473.271			15.8558			0.0002732			0.001229
	[R].ELEDATETADAMNREVSSLKNK.[L]	1xOxidation [M12]	Q8VDD5	Q8VDD5 [1899-1920]		1.76		1	1	1	2	High	2467.16		617.545			20.2591			0.0002732			0.00312
	[R].ELEDATETADAMNREVSSLK.[N]	1xOxidation [M12]	Q8VDD5	Q8VDD5 [1899-1918]		2.52		1	1	1	1	High	2225.02		742.347			21.4239			0.0002732			2.802e-06
	[R].ELEDATETADAMNR.[E]	1xOxidation [M12]	Q8VDD5	Q8VDD5 [1899-1912]		1.99		1	1	2	0	High	1581.67		791.338			18.443			0.0002732			1.167e-06
	[K].DVDRIIGLDQVAGMSETALPGAFK.[T]	1xOxidation [M14]	Q8VDD5	Q8VDD5 [614-637]		1.57		1	1	1	1	High	2519.28		840.429			30.4335			0.002249			0.03721
	[R].EKETKALSLAR.[A]		A0A2R8VHF9; Q8VDD5	A0A2R8VHF9 [1480-1490]; Q8VDD5 [1473-1483]		2.02		2	8	1	2	High	1245.72		415.91			17.2631			0.002047			0.03358
	[K].DFSALESQLQDTQELLQEENRQK.[L]		Q8VDD5	Q8VDD5 [1302-1324]		4.96		1	2	3	1	High	2749.33		917.114			31.7085			0.0002732			8.289e-11
	[K].DFSALESQLQDTQELLQEENR.[Q]		Q8VDD5	Q8VDD5 [1302-1322]		3.09		1	2	2	0	High	2493.17		831.729			34.0857			0.0002732			3.782e-07
	[K].DLEGLSQRLEEK.[V]		Q8VDD5	Q8VDD5 [1393-1404]		2.08		1	1	1	1	High	1416.73		708.871			24.1018			0.0002732			5.344e-05
	[K].DQGELER.[Q]		Q8VDD5	Q8VDD5 [203-209]		1.63		1	1	3	0	High	846.395		423.701			15.2053			0.001414			0.02685
	[K].GALALEEK.[R]		Q8VDD5	Q8VDD5 [1717-1724]		1.6		1	1	1	0	High	830.462		415.734			18.9733			0.002577			0.05046
	[R].GDLPFVVTR.[R]		Q8VDD5	Q8VDD5 [1924-1932]		1.42		1	1	1	0	High	1003.56		502.282			25.9964			0.0002732			0.00932
	[K].GFMDGKQACVLMIK.[A]	1xCarbamidomethyl [C9]; 2xOxidation [M3; M12]	Q8VDD5	Q8VDD5 [732-745]		1.88		1	1	1	1	High	1629.78		543.932			22.5135			0.0002732			0.00131
	[R].EQEVSILK.[K]		Q8VDD5	Q8VDD5 [1166-1173]		1.58		1	1	1	0	High	945.525		473.266			20.6811			0.002577			0.05157
	[K].EQADFAIEALAK.[A]		A0A2R8VHF9; Q8VDD5; Q6URW6	A0A2R8VHF9 [415-426]; Q8VDD5 [408-419]; Q6URW6 [438-449]		1.95		3	8	6	0	High	1305.67		653.338			27.4263			0.0002732			3.358e-06
	[R].EMEAELEDERKQR.[S]	1xOxidation [M2]	Q8VDD5	Q8VDD5 [1593-1605]		1.93		1	1	2	2	High	1678.77		560.262			15.2697			0.0002732			0.0002416
	[K].FDQLLAEEKTISAK.[Y]		Q8VDD5	Q8VDD5 [1446-1459]		1.99		1	1	1	1	High	1592.85		531.623			23.4677			0.0002732			3.305e-05
	[K].FDQLLAEEK.[NGTA]		A0A2R8VHF9; Q8VDD5; Q6URW6	A0A2R8VHF9 [1453-1461]; Q8VDD5 [1446-1454]; Q6URW6 [1474-1482]		1.55		3	10	1	0	High	1092.56		546.781			22.3572			0.0002732			0.004397
	[R].EVSSLKNKLR.[R]		Q8VDD5	Q8VDD5 [1913-1922]		2.2		1	1	1	2	High	1173.69		391.903			16.9327			0.0002732			0.0006769
	[K].ALELDSNLYR.[I]		Q8VDD5	Q8VDD5 [746-755]		2.88		1	1	6	0	High	1193.62		597.311			24.892			0.0002732			0.0001182
	[R].ALEEAMEQKAELERLNK.[Q]	1xOxidation [M6]	Q8VDD5	Q8VDD5 [1484-1500]		2.41		1	1	2	2	High	2018.02		505.261			20.6277			0.0002732			2.351e-05
	[R].ALEEAMEQKAELER.[L]	1xOxidation [M6]	Q8VDD5	Q8VDD5 [1484-1497]		2.62		1	1	2	1	High	1662.8		831.905			18.6044			0.0002732			3.541e-09
	[K].AKQTLENERGELANEVK.[A]		Q8VDD5	Q8VDD5 [1218-1234]		3.04		1	1	5	2	High	1929		643.672			19.5734			0.0002732			6.529e-08
	[K].AKLQEMESAVK.[S]	1xOxidation [M6]	Q8VDD5	Q8VDD5 [1792-1802]		2.05		1	1	1	1	High	1249.65		417.22			15.3919			0.0005116			0.01509
	[K].ALLQGKGDSEHKR.[K]		Q8VDD5	Q8VDD5 [1235-1247]		2.4		1	1	3	2	High	1438.78		480.263			14.8071			0.0002732			5.755e-07
	[RK].AGKLDPHLVLDQLR.[C]		Q8VDD5	Q8VDD5 [680-693]		3.87		1	4	4	1	High	1574.9		525.639			25.8463			0.0002732			3.497e-11
	[K].ATDKSFVEKVVQEQGTHPK.[F]		Q8VDD5	Q8VDD5 [537-555]		3.92		1	1	1	2	High	2128.1		532.781			21.1552			0.0002732			7.76e-07
	[R].CNGVLEGIR.[IV]	1xCarbamidomethyl [C1]; 1xDeamidated [N2]	A0A2R8VHF9; Q8VDD5; Q6URW6	A0A2R8VHF9 [701-709]; Q8VDD5 [694-702]; Q6URW6 [722-730]		2.03		3	21	2	0	High	1018.5		509.753			22.4792			0.0002732			0.0007376
	[R].CNGVLEGIR.[IV]	1xCarbamidomethyl [C1]	A0A2R8VHF9; Q8VDD5; Q6URW6	A0A2R8VHF9 [701-709]; Q8VDD5 [694-702]; Q6URW6 [722-730]		2.74		3	21	2	0	High	1017.51		509.261			21.6609			0.0002732			0.0004907
	[R].CIIPNHEK.[RK]	1xCarbamidomethyl [C1]	A0A2R8VHF9; Q8VDD5	A0A2R8VHF9 [678-685]; Q8VDD5 [671-678]		2.06		2	8	1	0	High	1010.51		505.758			16.852			0.0002732			0.001503
	[K].ATDKSFVEK.[LV]		A0A2R8VHF9; Q8VDD5; Q6URW6	A0A2R8VHF9 [544-552]; Q8VDD5 [537-545]; Q6URW6 [567-575]		2.69		3	8	2	1	High	1024.53		512.77			14.9469			0.0002732			1.065e-05
	[K].ANLQIDQINTDLNLER.[S]		Q8VDD5	Q8VDD5 [1755-1770]		3.7		1	2	8	0	High	1869.97		935.487			28.2253			0.0002732			2.243e-10
	[R].ASREEILAQAKENEK.[K]		Q8VDD5	Q8VDD5 [1659-1673]		3.46		1	1	2	2	High	1715.89		572.636			18.0566			0.0002732			4.739e-07
	[K].ASIAALEAK.[I]		Q8VDD5	Q8VDD5 [1807-1815]		1.66		1	1	3	0	High	873.504		437.255			20.1609			0.0002732			0.0009466
	[R].IIGLDQVAGMSETALPGAFK.[T]	1xOxidation [M10]	Q8VDD5	Q8VDD5 [618-637]		1.98		1	1	1	0	High	2034.06		678.69			30.2799			0.0002732			5.034e-08
	[R].IKVGRDYVQK.[A]		Q8VDD5; Q6URW6	Q8VDD5 [394-403]; Q6URW6 [424-433]		2.1		2	7	3	2	High	1205.7		603.354			17.3654			0.0005116			0.01032
	[K].LKDVLLQVEDERR.[N]		Q8VDD5	Q8VDD5 [1844-1856]		2.71		1	1	2	2	High	1612.9		538.304			22.9374			0.0002732			7.997e-07
	[K].LTKDFSALESQLQDTQELLQEENRQK.[L]		Q8VDD5	Q8VDD5 [1299-1324]		1.6		1	2	1	2	High	3091.55		773.646			29.8329			0.0002732			0.0006398
	[R].IMGIPEDEQMGLLR.[V]	2xOxidation [M2; M10]	Q8VDD5	Q8VDD5 [328-341]		1.55		1	1	1	0	High	1633.79		817.399			25.043			0.0002732			0.0006116
	[R].LQQELDDLLVDLDHQR.[Q]		Q8VDD5	Q8VDD5 [1418-1433]		2.35		1	1	1	0	High	1949.99		650.669			30.9167			0.0002732			2.083e-06
	[K].LQLEKVTTEAK.[LM]		Q8VDD5; Q6URW6	Q8VDD5 [962-972]; Q6URW6 [990-1000]		2.34		2	5	3	1	High	1259.72		630.364			19.4139			0.0002732			0.0001904
	[K].LQEMESAVKSK.[Y]	1xOxidation [M4]	Q8VDD5	Q8VDD5 [1794-1804]		1.98		1	1	1	1	High	1265.64		422.552			13.9168			0.0002732			0.0004661
	[K].LQEMESAVK.[S]	1xOxidation [M4]	Q8VDD5	Q8VDD5 [1794-1802]		1.51		1	1	1	0	High	1050.51		525.76			15.2033			0.0002732			0.0027
	[K].LDPHLVLDQLR.[C]		Q8VDD5	Q8VDD5 [683-693]		2.02		1	4	1	0	High	1318.75		440.253			27.5485			0.0002732			0.0007773
	[R].HEMPPHIYAITDTAYR.[S]	1xOxidation [M3]	Q8VDD5	Q8VDD5 [144-159]		1.51		1	1	1	0	High	1930.91		644.309			22.7679			0.0007502			0.01697
	[R].HEDELLAK.[E]		Q8VDD5	Q8VDD5 [843-850]		2.71		1	2	1	0	High	954.489		477.749			16.7494			0.0002732			9.237e-05
	[K].HSQAVEELADQLEQTKR.[V]	1xDeamidated [Q11]	Q8VDD5	Q8VDD5 [1194-1210]		3.96		1	1	1	1	High	1982.98		661.67			24.5413			0.0002732			5.914e-10
	[K].HSQAVEELADQLEQTKR.[V]		Q8VDD5	Q8VDD5 [1194-1210]		5.33		1	1	3	1	High	1981.99		496.254			24.462			0.0002732			3.902e-11
	[K].HSQAVEELADQLEQTK.[R]		Q8VDD5	Q8VDD5 [1194-1209]		1.82		1	1	2	0	High	1825.89		913.451			25.9576			0.0002732			2.2e-06
	[R].IAQLEEELEEEQGNTELINDR.[L]		Q8VDD5	Q8VDD5 [1731-1751]		3.45		1	1	3	0	High	2472.17		1236.59			28.5276			0.0002732			5.832e-09
	[R].IAQLEEELEEEQGNTELINDRLK.[K]		Q8VDD5	Q8VDD5 [1731-1753]		6.17		1	1	4	1	High	2713.35		905.122			28.2499			0.0002732			9.535e-14
	[R].IAQLEEELEEEQGNTELINDRLK.[K]	2xDeamidated [N14; N19]	Q8VDD5	Q8VDD5 [1731-1753]		1.61		1	1	1	1	High	2715.32		905.786			28.7859			0.0007502			0.0183
	[R].IAQLEEELEEEQGNTELINDRLK.[K]	1xDeamidated [Q12]	Q8VDD5	Q8VDD5 [1731-1753]		3.14		1	1	2	1	High	2714.34		905.457			28.4453			0.0002732			4.77e-09
	[K].IAQLEEQLDNETKERQAASK.[Q]		Q8VDD5	Q8VDD5 [1816-1835]		5.19		1	1	3	2	High	2301.17		576.047			20.9588			0.0002732			1.51e-08
	[K].IAQLEEQLDNETKER.[Q]		Q8VDD5	Q8VDD5 [1816-1830]		5.27		1	1	8	1	High	1815.91		605.975			22.1476			0.0002732			2.015e-11
	[R].IAQLEEELEEEQGNTELINDRLKK.[A]		Q8VDD5	Q8VDD5 [1731-1754]		7.43		1	1	5	2	High	2841.45		711.117			26.6767			0.0002732			2.096e-16
	[K].KVEAQLQELQVK.[F]		Q8VDD5	Q8VDD5 [1249-1260]		3.9		1	1	4	1	High	1412.81		706.91			21.5108			0.0002732			6.006e-13
	[K].KFDQLLAEEKTISAK.[Y]		Q8VDD5	Q8VDD5 [1445-1459]		5		1	1	5	2	High	1720.95		574.321			23.7494			0.0002732			6.009e-11
	[KR].KFDQLLAEEK.[NGTA]		A0A2R8VHF9; Q8VDD5; Q6URW6	A0A2R8VHF9 [1452-1461]; Q8VDD5 [1445-1454]; Q6URW6 [1473-1482]		3.35		3	10	3	1	High	1220.65		610.83			22.0035			0.0002732			7.097e-07
	[K].KANLQIDQINTDLNLER.[S]		Q8VDD5	Q8VDD5 [1754-1770]		4.07		1	2	7	1	High	1998.06		999.535			26.0452			0.0002732			8.091e-16
	[R].KGTGDCSDEEVDGKADGADAK.[A]	1xCarbamidomethyl [C6]	Q8VDD5	Q8VDD5 [1937-1957]		2.01		1	1	1	2	High	2124.9		531.98			14.62			0.0002732			4.715e-05
	[K].KLVWVPSSK.[N]		Q8VDD5	Q8VDD5 [30-38]		3.18		1	2	4	1	High	1043.62		522.316			21.8571			0.0002732			0.0003646
	[R].KKVEAQLQELQVK.[F]		Q8VDD5	Q8VDD5 [1248-1260]		2.57		1	1	5	2	High	1540.91		514.306			20.5063			0.0002732			4.401e-06
	[K].KLEEDQIIMEDQNCKLAK.[E]	1xCarbamidomethyl [C14]; 1xOxidation [M9]	Q8VDD5	Q8VDD5 [975-992]		3.14		1	2	3	2	High	2221.08		741.032			20.8926			0.0002732			9.105e-07
	[K].KLEEDQIIMEDQNCK.[L]	1xCarbamidomethyl [C14]; 1xOxidation [M9]	Q8VDD5	Q8VDD5 [975-989]		1.87		1	2	1	1	High	1908.87		636.961			20.2605			0.0002732			0.0008994
n/a	High	n/a	Tropomyosin alpha-1 chain OS=Mus musculus OX=10090 GN=Tpm1 PE=1 SV=1	Master Protein	E9Q450	Tpm1	E9Q450		112.77			18			50		8	46	284	32.8
	Annotated Sequence	Modifications	Master Protein Accessions	Positions in Master Proteins	XCorr (by Search Engine): A3 Sequest HT	XCorr (by Search Engine): B3 Sequest HT	XCorr (by Search Engine): C3 Sequest HT	# Protein Groups	# Proteins	# PSMs	# Missed Cleavages	Confidence	Theo. MH+ [Da]	m/z [Da] (by Search Engine): A3 Sequest HT	m/z [Da] (by Search Engine): B3 Sequest HT	m/z [Da] (by Search Engine): C3 Sequest HT	RT [min] (by Search Engine): A3 Sequest HT	RT [min] (by Search Engine): B3 Sequest HT	RT [min] (by Search Engine): C3 Sequest HT	Percolator q-Value (by Search Engine): A3 Sequest HT	Percolator q-Value (by Search Engine): B3 Sequest HT	Percolator q-Value (by Search Engine): C3 Sequest HT	Percolator PEP (by Search Engine): A3 Sequest HT	Percolator PEP (by Search Engine): B3 Sequest HT	Percolator PEP (by Search Engine): C3 Sequest HT
	[R].QLEEQLR.[I]		E9Q456; E9Q450	E9Q456 [156-162]; E9Q450 [192-198]		1.55		2	6	1	0	High	915.489		458.248			18.1388			0.006635			0.1046
	[K].QLEDELVSLQK.[K]		E9Q450	E9Q450 [38-48]		2.71		1	7	2	0	High	1301.69		651.35			25.5963			0.0002732			2.286e-05
	[R].SKQLEDELVSLQKK.[L]		E9Q450	E9Q450 [36-49]		3.66		1	7	2	2	High	1644.92		548.978			22.3156			0.0002732			3.253e-07
	[R].SKQLEDELVSLQK.[K]		E9Q450	E9Q450 [36-48]		2.82		1	7	3	1	High	1516.82		758.914			23.8589			0.0002732			1.778e-10
	[R].RIQLVEEELDRAQER.[L-]		E9Q456; D3Z6I8; E9Q5J9; E9Q450	E9Q456 [55-69]; D3Z6I8 [55-69]; E9Q5J9 [92-106]; E9Q450 [91-105]		3.12		4	25	5	2	High	1883.99		628.67			24.1548			0.0002732			1.384e-10
	[K].EAETRAEFAER.[ST]		E9Q456; D3Z6I8; E9Q5J9; E9Q450; Q6IRU2	E9Q456 [198-208]; D3Z6I8 [198-208]; E9Q5J9 [235-245]; E9Q450 [234-244]; Q6IRU2 [198-208]		2.07		5	25	1	1	High	1308.62		436.877			16.7408			0.0002732			0.0005461
	[K].AAEDRSKQLEDELVSLQK.[K]		E9Q450	E9Q450 [31-48]		1.51		1	7	1	2	High	2059.07		687.027			25.2965			0.0002732			5.88e-05
	[R].AELSEGQVR.[Q]		E9Q456; E9Q450	E9Q456 [147-155]; E9Q450 [183-191]		1.68		2	6	1	0	High	988.506		494.757			16.8094			0.0007502			0.01848
	[R].AEERAELSEGQVR.[Q]		E9Q456; E9Q450	E9Q456 [143-155]; E9Q450 [179-191]		1.71		2	6	1	1	High	1473.73		491.914			17.2045			0.0002732			0.008518
	[K].ATDAEADVASLNR.[R]		E9Q450	E9Q450 [78-90]		2.35		1	11	2	0	High	1332.64		666.823			20.7736			0.0002732			8.429e-07
	[R].AQKDEEKMEIQEIQLK.[E]	1xOxidation [M8]	E9Q456; E9Q450	E9Q456 [98-113]; E9Q450 [134-149]		2.09		2	15	1	2	High	1976		494.755			20.2321			0.002577			0.04882
	[K].ATDAEADVASLNRR.[I]		E9Q450	E9Q450 [78-91]		2.67		1	11	1	1	High	1488.74		496.919			19.5016			0.0002732			1.297e-06
	[R].IQLVEEELDRAQER.[L-]		E9Q456; D3Z6I8; E9Q5J9; E9Q450	E9Q456 [56-69]; D3Z6I8 [56-69]; E9Q5J9 [93-106]; E9Q450 [92-105]		2.94		4	25	5	1	High	1727.89		864.451			24.2515			0.0002732			6.178e-12
	[K].HIAEDADRKYEEVAR.[K]		E9Q456; E9Q450	E9Q456 [117-131]; E9Q450 [153-167]		4.7		2	15	11	2	High	1801.88		451.226			19.0135			0.0002732			4.713e-11
	[R].LATALQKLEEAEKAADESER.[GW]		E9Q456; D3Z6I8; E9Q5J9; E9Q450	E9Q456 [70-89]; D3Z6I8 [70-89]; E9Q5J9 [107-126]; E9Q450 [106-125]		5.23		4	24	7	2	High	2202.12		551.286			25.8905			0.0002732			4.393e-15
	[R].LATALQKLEEAEK.[A]		E9Q456; D3Z6I8; E9Q5J9; E9Q450	E9Q456 [70-82]; D3Z6I8 [70-82]; E9Q5J9 [107-119]; E9Q450 [106-118]		2.92		4	24	1	1	High	1443.81		481.94			23.7635			0.0002732			3.391e-06
	[K].KATDAEADVASLNRR.[I]		E9Q450	E9Q450 [77-91]		3.58		1	11	1	2	High	1616.84		539.616			18.6761			0.0002732			5.178e-06
	[K].KATDAEADVASLNR.[R]		E9Q450	E9Q450 [77-90]		2.61		1	11	4	1	High	1460.73		487.583			19.4629			0.0002732			2.253e-07
n/a	High	High	Endoplasmic reticulum resident protein 44 OS=Mus musculus OX=10090 GN=Erp44 PE=1 SV=1	Master Protein	Q9D1Q6	Erp44	mmu:76299; Q3TVI1; Q6A045; Q9D1Q6		46.61	44.18		6	6		17	19	6	16	406	46.8
	Annotated Sequence	Modifications	Master Protein Accessions	Positions in Master Proteins	XCorr (by Search Engine): A3 Sequest HT	XCorr (by Search Engine): B3 Sequest HT	XCorr (by Search Engine): C3 Sequest HT	# Protein Groups	# Proteins	# PSMs	# Missed Cleavages	Confidence	Theo. MH+ [Da]	m/z [Da] (by Search Engine): A3 Sequest HT	m/z [Da] (by Search Engine): B3 Sequest HT	m/z [Da] (by Search Engine): C3 Sequest HT	RT [min] (by Search Engine): A3 Sequest HT	RT [min] (by Search Engine): B3 Sequest HT	RT [min] (by Search Engine): C3 Sequest HT	Percolator q-Value (by Search Engine): A3 Sequest HT	Percolator q-Value (by Search Engine): B3 Sequest HT	Percolator q-Value (by Search Engine): C3 Sequest HT	Percolator PEP (by Search Engine): A3 Sequest HT	Percolator PEP (by Search Engine): B3 Sequest HT	Percolator PEP (by Search Engine): C3 Sequest HT
	[K].LAPSEYR.[Y]		Q9D1Q6	Q9D1Q6 [390-396]	1.45	1.74	1.49	1	1	3	0	High	835.431	418.219	418.219	418.219	11.2462	16.8793	16.886		0.008655	0.000998		0.1346	0.02664
	[R].VDCDQHSDIAQRYR.[I]	1xCarbamidomethyl [C3]	Q9D1Q6	Q9D1Q6 [90-103]		2.94	1.4	1	1	4	1	High	1762.79		441.453	588.27		17.1371	17.0543		0.0002732	0.0006807		0.0008028	0.002572
	[R].VDCDQHSDIAQR.[Y]	1xCarbamidomethyl [C3]	Q9D1Q6	Q9D1Q6 [90-101]		3.4	3.16	1	1	5	0	High	1443.63		481.881	481.881		15.0508	14.95		0.0002732	0.0006807		3.791e-05	6.905e-06
	[R].YNGDNVIYKPPGR.[S]	1xDeamidated [N2]	Q9D1Q6	Q9D1Q6 [204-216]		1.67	2.02	1	1	2	0	High	1493.74		498.585	498.584		20.89	20.737		0.0009847	0.0006807		0.01916	7.772e-05
	[R].YNGDNVIYKPPGR.[S]		Q9D1Q6	Q9D1Q6 [204-216]		2.53	2.09	1	1	2	0	High	1492.75		498.256	498.256		20.1173	20.0924		0.0002732	0.0006807		1.068e-05	0.0008511
	[K].SNPVHEIQSLDEVTNLDR.[S]		Q9D1Q6	Q9D1Q6 [141-158]		3.2	5.08	1	1	16	0	High	2066.01		1033.51	689.343		26.7502	26.6427		0.0002732	0.0006807		6.846e-13	2.161e-09
	[K].TPADCPVIAIDSFR.[H]	1xCarbamidomethyl [C5]	Q9D1Q6	Q9D1Q6 [314-327]		2.37	2.73	1	1	4	0	High	1561.77		781.385	781.388		27.9297	27.8813		0.0002732	0.0006807		1.037e-07	5.523e-08
n/a	High	High	S-methyl-5'-thioadenosine phosphorylase OS=Mus musculus OX=10090 GN=Mtap PE=1 SV=1	Master Protein	Q9CQ65	Mtap	mmu:66902; Q3TJS4; Q9CQ65		81.04	40.11		13	14		40	26	16	50	283	31
	Annotated Sequence	Modifications	Master Protein Accessions	Positions in Master Proteins	XCorr (by Search Engine): A3 Sequest HT	XCorr (by Search Engine): B3 Sequest HT	XCorr (by Search Engine): C3 Sequest HT	# Protein Groups	# Proteins	# PSMs	# Missed Cleavages	Confidence	Theo. MH+ [Da]	m/z [Da] (by Search Engine): A3 Sequest HT	m/z [Da] (by Search Engine): B3 Sequest HT	m/z [Da] (by Search Engine): C3 Sequest HT	RT [min] (by Search Engine): A3 Sequest HT	RT [min] (by Search Engine): B3 Sequest HT	RT [min] (by Search Engine): C3 Sequest HT	Percolator q-Value (by Search Engine): A3 Sequest HT	Percolator q-Value (by Search Engine): B3 Sequest HT	Percolator q-Value (by Search Engine): C3 Sequest HT	Percolator PEP (by Search Engine): A3 Sequest HT	Percolator PEP (by Search Engine): B3 Sequest HT	Percolator PEP (by Search Engine): C3 Sequest HT
	[K].NVDCVLLAR.[H]	1xCarbamidomethyl [C4]	Q9CQ65	Q9CQ65 [52-60]		1.6	1.51	1	1	3	0	High	1059.56		530.284	530.284		23.2993	23.2249		0.0002732	0.0006807		0.001277	0.003364
	[-].MASGSACTAVK.[I]	1xCarbamidomethyl [C7]; 1xMet-loss+Acetyl [N-Term]	Q9CQ65	Q9CQ65 [1-11]		1.93	2.34	1	1	4	0	High	993.467		497.234	497.238		17.0463	16.8417		0.003149	0.0006807		0.06263	0.0004413
	[R].TWGADVVNMTTVPEVVLAK.[E]	1xOxidation [M9]	Q9CQ65	Q9CQ65 [188-206]		2.55		1	1	5	0	High	2046.06		1023.53			29.7706			0.0002732			1.477e-07
	[K].YVDTPFGKPSDALILGK.[I]		Q9CQ65	Q9CQ65 [33-49]		2.75	2.41	1	1	7	0	High	1820.98		607.664	607.664		27.6312	27.4948		0.0002732	0.0006807		8.265e-12	3.569e-06
	[R].TSLRPQTFYDGSHCSAR.[G]	1xCarbamidomethyl [C14]	Q9CQ65	Q9CQ65 [117-133]		4.73	3.3	1	1	7	0	High	1982.91		496.484	661.644		20.1971	20.0639		0.0002732	0.0006807		8.01e-13	8.427e-09
	[K].TREVLIETAKK.[L]		Q9CQ65	Q9CQ65 [148-158]		1.41	1.6	1	1	1	2	High	1287.76		429.926	429.926		17.2408	16.998		0.06427	0.001409		0.4714	0.04398
	[K].TREVLIETAK.[K]		Q9CQ65	Q9CQ65 [148-157]			1.55	1	1	1	1	High	1159.67			387.226			18.4931			0.003078			0.06625
	[R].EVLIETAKK.[L]		Q9CQ65	Q9CQ65 [150-158]		1.96	1.53	1	1	2	1	High	1030.61		515.811	515.811		17.2099	17.0918		0.0002732	0.0006807		0.003694	0.006319
	[R].EVLIETAK.[K]		Q9CQ65	Q9CQ65 [150-157]		1.88		1	1	2	0	High	902.519		451.763			19.4695			0.0005116			0.01054
	[R].AESLIFR.[T]		Q9CQ65	Q9CQ65 [181-187]		2	1.45	1	1	4	0	High	835.467		418.237	418.237		23.2587	23.3141		0.002577	0.000998		0.0443	0.01679
	[R].CHSKGTIVTIEGPR.[F]	1xCarbamidomethyl [C1]	Q9CQ65	Q9CQ65 [163-176]			1.49	1	1	1	1	High	1554.81			518.94			18.941			0.000998			0.01416
	[K].IGIIGGTGLDDPEILEGR.[T]		Q9CQ65	Q9CQ65 [12-29]		2.02	2.44	1	1	5	0	High	1824.97		912.989	912.989		30.9202	30.8268		0.0002732	0.0006807		9.041e-08	1.022e-07
	[K].IGIIGGTGLDDPEILEGRTEK.[Y]		Q9CQ65	Q9CQ65 [12-32]		5.3	3.71	1	1	5	1	High	2183.16		728.39	728.39		28.1305	28.0356		0.0002732	0.0006807		3.365e-12	5.44e-09
	[K].IKNVDCVLLAR.[H]	1xCarbamidomethyl [C6]	Q9CQ65	Q9CQ65 [50-60]		2.1	2.58	1	1	7	1	High	1300.74		650.874	434.252		22.7638	22.581		0.0002732	0.0006807		2.742e-06	4.889e-05
	[R].GVCHIPMAEPFCPK.[T]	2xCarbamidomethyl [C3; C12]; 1xOxidation [M7]	Q9CQ65	Q9CQ65 [134-147]		3.04	2.71	1	1	6	0	High	1658.75		553.588	553.588		21.9604	21.8767		0.0002732	0.0006807		3.93e-07	1.145e-05
	[K].GTIVTIEGPR.[F]		Q9CQ65	Q9CQ65 [167-176]		2.32	2.3	1	1	6	0	High	1042.59		521.798	521.798		22.0042	21.908		0.0002732	0.0006807		0.001129	0.0001003
n/a	High	High	Tax1-binding protein 1 homolog OS=Mus musculus OX=10090 GN=Tax1bp1 PE=1 SV=2	Master Protein	Q3UKC1	Tax1bp1	mmu:52440; Q3UKC1; Q91YT6; Q9CVF0; Q9DC45		16.09	10.54		5	3		10	5	5	9	814	93.6
	Annotated Sequence	Modifications	Master Protein Accessions	Positions in Master Proteins	XCorr (by Search Engine): A3 Sequest HT	XCorr (by Search Engine): B3 Sequest HT	XCorr (by Search Engine): C3 Sequest HT	# Protein Groups	# Proteins	# PSMs	# Missed Cleavages	Confidence	Theo. MH+ [Da]	m/z [Da] (by Search Engine): A3 Sequest HT	m/z [Da] (by Search Engine): B3 Sequest HT	m/z [Da] (by Search Engine): C3 Sequest HT	RT [min] (by Search Engine): A3 Sequest HT	RT [min] (by Search Engine): B3 Sequest HT	RT [min] (by Search Engine): C3 Sequest HT	Percolator q-Value (by Search Engine): A3 Sequest HT	Percolator q-Value (by Search Engine): B3 Sequest HT	Percolator q-Value (by Search Engine): C3 Sequest HT	Percolator PEP (by Search Engine): A3 Sequest HT	Percolator PEP (by Search Engine): B3 Sequest HT	Percolator PEP (by Search Engine): C3 Sequest HT
	[R].NLSRPDGLEDPEDSREDENVPIPPDPANQHLR.[S]	1xDeamidated [N19]	Q3UKC1	Q3UKC1 [706-737]		3.03		1	1	1	1	High	3622.7		906.436			24.1225			0.0002732			0.0007721
	[R].NLSRPDGLEDPEDSREDENVPIPPDPANQHLR.[S]		Q3UKC1	Q3UKC1 [706-737]		1.8		1	1	1	1	High	3621.72		906.181			24.2107			0.00694			0.1072
	[K].VQQLEEDIVSVTHK.[A]		Q3UKC1	Q3UKC1 [231-244]		3.11	2.32	1	1	3	0	High	1624.85		542.289	542.289		24.1246	24.0424		0.0002732	0.0006807		1.21e-07	3.919e-05
	[K].ELSDAVNVR.[D]		Q3UKC1	Q3UKC1 [376-384]		1.48		1	1	1	0	High	1002.52		501.764			19.9412			0.0002732			0.002586
	[R].GASTPFQFR.[A]		Q3UKC1	Q3UKC1 [113-121]		2.09	1.8	1	3	4	0	High	1010.51		505.756	505.756		23.3041	23.2642		0.0002732	0.0006807		0.001339	0.003502
	[R].KLEGQSPQQVSR.[C]		Q3UKC1	Q3UKC1 [627-638]		3.37	2.12	1	1	5	1	High	1356.72		452.912	452.912		15.3621	15.348		0.0002732	0.0006807		0.0004282	0.0001369
n/a	High	High	Protein transport protein Sec23B OS=Mus musculus OX=10090 GN=Sec23b PE=1 SV=1	Master Protein	Q9D662	Sec23b	A2ANA1; mmu:27054; Q3U6B3; Q99K49; Q9D662; Q9QZ68		0	2.18		2	1		2	1	3	6	767	86.4
	Annotated Sequence	Modifications	Master Protein Accessions	Positions in Master Proteins	XCorr (by Search Engine): A3 Sequest HT	XCorr (by Search Engine): B3 Sequest HT	XCorr (by Search Engine): C3 Sequest HT	# Protein Groups	# Proteins	# PSMs	# Missed Cleavages	Confidence	Theo. MH+ [Da]	m/z [Da] (by Search Engine): A3 Sequest HT	m/z [Da] (by Search Engine): B3 Sequest HT	m/z [Da] (by Search Engine): C3 Sequest HT	RT [min] (by Search Engine): A3 Sequest HT	RT [min] (by Search Engine): B3 Sequest HT	RT [min] (by Search Engine): C3 Sequest HT	Percolator q-Value (by Search Engine): A3 Sequest HT	Percolator q-Value (by Search Engine): B3 Sequest HT	Percolator q-Value (by Search Engine): C3 Sequest HT	Percolator PEP (by Search Engine): A3 Sequest HT	Percolator PEP (by Search Engine): B3 Sequest HT	Percolator PEP (by Search Engine): C3 Sequest HT
	[K].SAMPVQQARPAQPQEQPFVSSR.[F]	1xOxidation [M3]	Q9D662	Q9D662 [209-230]		1.67		1	2	1	0	High	2455.21		819.077			20.1819			0.0002732			0.002564
	[R].YINTEHGGSQAR.[F]		Q9D662	Q9D662 [707-718]		1.78		1	1	1	0	High	1332.63		444.881			14.1073			0.0002732			0.0003416
	[K].AILNPLCQVDYR.[A]	1xCarbamidomethyl [C7]	Q9D662	Q9D662 [68-79]			2.18	1	4	1	0	High	1461.75			731.381			27.3978			0.0006807			6.877e-05
n/a	High	n/a	Unconventional myosin-Id OS=Mus musculus OX=10090 GN=Myo1d PE=1 SV=1	Master Protein	Q5SYD0	Myo1d	mmu:338367; Q5SSK7; Q5SYD0; Q8BWY5		7.43			6			10		6	5	1006	116
	Annotated Sequence	Modifications	Master Protein Accessions	Positions in Master Proteins	XCorr (by Search Engine): A3 Sequest HT	XCorr (by Search Engine): B3 Sequest HT	XCorr (by Search Engine): C3 Sequest HT	# Protein Groups	# Proteins	# PSMs	# Missed Cleavages	Confidence	Theo. MH+ [Da]	m/z [Da] (by Search Engine): A3 Sequest HT	m/z [Da] (by Search Engine): B3 Sequest HT	m/z [Da] (by Search Engine): C3 Sequest HT	RT [min] (by Search Engine): A3 Sequest HT	RT [min] (by Search Engine): B3 Sequest HT	RT [min] (by Search Engine): C3 Sequest HT	Percolator q-Value (by Search Engine): A3 Sequest HT	Percolator q-Value (by Search Engine): B3 Sequest HT	Percolator q-Value (by Search Engine): C3 Sequest HT	Percolator PEP (by Search Engine): A3 Sequest HT	Percolator PEP (by Search Engine): B3 Sequest HT	Percolator PEP (by Search Engine): C3 Sequest HT
	[-].MAEQESLEFGK.[A]	1xMet-loss+Acetyl [N-Term]	Q5SYD0	Q5SYD0 [1-11]		1.86		1	1	1	0	High	1179.55		590.281			25.0234			0.0002732			0.0001124
	[R].VIVQQPGER.[S]		Q5SYD0	Q5SYD0 [191-199]		2.11		1	1	2	0	High	1025.57		513.29			17.2937			0.001626			0.02925
	[K].SRVIVQQPGER.[S]		Q5SYD0	Q5SYD0 [189-199]		1.9		1	1	1	1	High	1268.71		423.574			17.0006			0.0002732			0.009082
	[K].SNCVLEAFGNAK.[T]	1xCarbamidomethyl [C3]	Q5SYD0	Q5SYD0 [141-152]		1.53		1	1	1	0	High	1309.62		655.312			24.7785			0.0002732			0.007339
	[K].TIPASDLPQVR.[A]		Q5SYD0	Q5SYD0 [791-801]		1.49		1	1	3	0	High	1196.66		598.835			22.6514			0.0002732			0.0004118
	[R].ADLGLQR.[A]		Q5SYD0	Q5SYD0 [815-821]		1.78		1	1	2	0	High	772.431		386.719			18.4897			0.0002732			0.006538
n/a	High	n/a	Drebrin OS=Mus musculus OX=10090 GN=Dbn1 PE=1 SV=4	Master Protein	Q9QXS6	Dbn1	A2CG16; mmu:56320; Q3V234; Q922X1; Q9QXS5; Q9QXS6		27.01			10			15		10	12	706	77.2
	Annotated Sequence	Modifications	Master Protein Accessions	Positions in Master Proteins	XCorr (by Search Engine): A3 Sequest HT	XCorr (by Search Engine): B3 Sequest HT	XCorr (by Search Engine): C3 Sequest HT	# Protein Groups	# Proteins	# PSMs	# Missed Cleavages	Confidence	Theo. MH+ [Da]	m/z [Da] (by Search Engine): A3 Sequest HT	m/z [Da] (by Search Engine): B3 Sequest HT	m/z [Da] (by Search Engine): C3 Sequest HT	RT [min] (by Search Engine): A3 Sequest HT	RT [min] (by Search Engine): B3 Sequest HT	RT [min] (by Search Engine): C3 Sequest HT	Percolator q-Value (by Search Engine): A3 Sequest HT	Percolator q-Value (by Search Engine): B3 Sequest HT	Percolator q-Value (by Search Engine): C3 Sequest HT	Percolator PEP (by Search Engine): A3 Sequest HT	Percolator PEP (by Search Engine): B3 Sequest HT	Percolator PEP (by Search Engine): C3 Sequest HT
	[K].QQSLEAEEAKRR.[L]		Q9QXS6	Q9QXS6 [239-250]		1.53		1	2	1	2	High	1444.75		482.255			14.9656			0.003149			0.06096
	[K].QQSLEAEEAKR.[R]		Q9QXS6	Q9QXS6 [239-249]		1.81		1	2	1	1	High	1288.65		430.222			15.3325			0.0002732			0.00222
	[R].MAPTPIPTRSPSDSSTASTPIAEQIER.[A]	1xOxidation [M1]	Q9QXS6	Q9QXS6 [376-402]		3.79		1	2	3	1	High	2856.4		952.806			23.6611			0.0002732			1.677e-09
	[R].MAPTPIPTR.[S]	1xOxidation [M1]	Q9QXS6	Q9QXS6 [376-384]		1.42		1	2	1	0	High	999.529		500.268			18.3247			0.0002732			0.003049
	[K].YVLINWVGEDVPDAR.[K]		Q9QXS6	Q9QXS6 [80-94]		2.54		1	3	2	0	High	1745.89		873.445			30.9979			0.0002732			2.541e-06
	[R].SPSDSSTASTPIAEQIER.[A]		Q9QXS6	Q9QXS6 [385-402]		3.28		1	2	2	0	High	1875.89		938.45			22.3511			0.0002732			1.157e-11
	[K].DSQAALPK.[Y]		Q9QXS6	Q9QXS6 [72-79]		1.62		1	3	1	0	High	829.441		415.224			16.3058			0.002249			0.03734
	[R].LSSPVLHR.[L]		Q9QXS6	Q9QXS6 [140-147]		1.4		1	3	1	0	High	908.531		454.769			17.9235			0.0002732			0.0006633
	[K].YVLINWVGEDVPDARK.[C]		Q9QXS6	Q9QXS6 [80-95]		2.37		1	3	1	1	High	1873.98		625.331			28.4473			0.0002732			2.597e-06
	[R].LREDENAEPVGTTYQK.[T]		Q9QXS6	Q9QXS6 [150-165]		3		1	3	2	1	High	1849.89		617.304			18.2326			0.0002732			0.0008424
n/a	High	n/a	Retinoic acid-induced protein 3 OS=Mus musculus OX=10090 GN=Gprc5a PE=1 SV=1	Master Protein	Q8BHL4	Gprc5a	Q8BHL4; Q8K067; Q8K1G5		1.65			2			3		2	7	356	40.1
	Annotated Sequence	Modifications	Master Protein Accessions	Positions in Master Proteins	XCorr (by Search Engine): A3 Sequest HT	XCorr (by Search Engine): B3 Sequest HT	XCorr (by Search Engine): C3 Sequest HT	# Protein Groups	# Proteins	# PSMs	# Missed Cleavages	Confidence	Theo. MH+ [Da]	m/z [Da] (by Search Engine): A3 Sequest HT	m/z [Da] (by Search Engine): B3 Sequest HT	m/z [Da] (by Search Engine): C3 Sequest HT	RT [min] (by Search Engine): A3 Sequest HT	RT [min] (by Search Engine): B3 Sequest HT	RT [min] (by Search Engine): C3 Sequest HT	Percolator q-Value (by Search Engine): A3 Sequest HT	Percolator q-Value (by Search Engine): B3 Sequest HT	Percolator q-Value (by Search Engine): C3 Sequest HT	Percolator PEP (by Search Engine): A3 Sequest HT	Percolator PEP (by Search Engine): B3 Sequest HT	Percolator PEP (by Search Engine): C3 Sequest HT
	[K].QSYGVENR.[A]		Q8BHL4	Q8BHL4 [293-300]		1.65		1	2	2	0	High	952.448		476.728			15.7607			0.0002732			0.003704
	[R].AQAPASPYNDYEGRKGDS.[-]		Q8BHL4	Q8BHL4 [339-356]		2		1	2	1	2	High	1925.86		642.626			18.2216			0.003337			0.06588
n/a	High	n/a	Unconventional myosin-Ic OS=Mus musculus OX=10090 GN=Myo1c PE=1 SV=2	Master Protein	Q9WTI7	Myo1c	mmu:17913; O08571; O08834; Q3TBQ4; Q3U231; Q5ND46; Q5ND48; Q5ND49; Q9ERB6; Q9QW54; Q9WTI7		20.39			12			14		12	15	1063	121.9
	Annotated Sequence	Modifications	Master Protein Accessions	Positions in Master Proteins	XCorr (by Search Engine): A3 Sequest HT	XCorr (by Search Engine): B3 Sequest HT	XCorr (by Search Engine): C3 Sequest HT	# Protein Groups	# Proteins	# PSMs	# Missed Cleavages	Confidence	Theo. MH+ [Da]	m/z [Da] (by Search Engine): A3 Sequest HT	m/z [Da] (by Search Engine): B3 Sequest HT	m/z [Da] (by Search Engine): C3 Sequest HT	RT [min] (by Search Engine): A3 Sequest HT	RT [min] (by Search Engine): B3 Sequest HT	RT [min] (by Search Engine): C3 Sequest HT	Percolator q-Value (by Search Engine): A3 Sequest HT	Percolator q-Value (by Search Engine): B3 Sequest HT	Percolator q-Value (by Search Engine): C3 Sequest HT	Percolator PEP (by Search Engine): A3 Sequest HT	Percolator PEP (by Search Engine): B3 Sequest HT	Percolator PEP (by Search Engine): C3 Sequest HT
	[R].NVLDTSWPTPPPALR.[E]		Q9WTI7	Q9WTI7 [827-841]		2.01		1	1	2	0	High	1663.88		832.444			29.3432			0.0002732			1.066e-05
	[R].SLASKDAESPSWR.[S]		Q9WTI7	Q9WTI7 [400-412]		2.72		1	1	1	1	High	1433.7		478.573			19.3234			0.0002732			0.0004304
	[R].VLQSLGSEPIQYAVPVVK.[Y]		Q9WTI7	Q9WTI7 [910-927]		1.58		1	1	1	0	High	1927.09		964.05			28.7244			0.0002732			0.0001016
	[R].VLQSLGSEPIQYAVPVVKYDR.[K]		Q9WTI7	Q9WTI7 [910-930]		4.43		1	1	1	1	High	2361.28		787.766			28.0353			0.0002732			7.964e-11
	[R].SISPEWKQQLQQK.[A]		Q9WTI7	Q9WTI7 [862-874]		2.65		1	1	1	1	High	1599.85		533.954			21.0056			0.0002732			2.026e-06
	[R].TFTWLVR.[K]		Q9WTI7	Q9WTI7 [389-395]		1.42		1	1	1	0	High	922.515		461.761			27.9865			0.0002732			0.006088
	[R].DQAVMISGESGAGKTEATKR.[L]	1xOxidation [M5]	Q9WTI7	Q9WTI7 [133-152]		2.34		1	1	1	2	High	2052		513.758			16.6449			0.0002732			0.003474
	[R].CPENAFFLDHVR.[A]	1xCarbamidomethyl [C1]	Q9WTI7	Q9WTI7 [802-813]		1.5		1	1	1	0	High	1504.7		502.238			24.9683			0.0002732			0.00564
	[R].LLGVEGTTLR.[E]		Q9WTI7	Q9WTI7 [341-350]		1.49		1	1	1	0	High	1058.62		529.814			24.2684			0.0002732			0.002321
	[K].IIAKGEELLSPLNLEQAAYAR.[D]		Q9WTI7	Q9WTI7 [358-378]		2.14		1	1	1	1	High	2299.27		767.094			29.5243			0.0002732			3.988e-06
	[R].LLQFYAETCPAPER.[G]	1xCarbamidomethyl [C9]	Q9WTI7	Q9WTI7 [153-166]		2.13		1	1	2	0	High	1694.82		847.914			26.1496			0.0002732			2.27e-06
	[R].LGTEEISPR.[V]		Q9WTI7	Q9WTI7 [901-909]		2.03		1	1	1	0	High	1001.53		501.267			18.9699			0.0002732			0.0003071
n/a	High	High	F-actin-capping protein subunit alpha (Fragment) OS=Mus musculus OX=10090 GN=Capza2 PE=1 SV=1	Master Protein	A0A0N4SVM0	Capza2	A0A0N4SVM0		12.2	6.79		3	1		6	3	2	20	169	19.5
	Annotated Sequence	Modifications	Master Protein Accessions	Positions in Master Proteins	XCorr (by Search Engine): A3 Sequest HT	XCorr (by Search Engine): B3 Sequest HT	XCorr (by Search Engine): C3 Sequest HT	# Protein Groups	# Proteins	# PSMs	# Missed Cleavages	Confidence	Theo. MH+ [Da]	m/z [Da] (by Search Engine): A3 Sequest HT	m/z [Da] (by Search Engine): B3 Sequest HT	m/z [Da] (by Search Engine): C3 Sequest HT	RT [min] (by Search Engine): A3 Sequest HT	RT [min] (by Search Engine): B3 Sequest HT	RT [min] (by Search Engine): C3 Sequest HT	Percolator q-Value (by Search Engine): A3 Sequest HT	Percolator q-Value (by Search Engine): B3 Sequest HT	Percolator q-Value (by Search Engine): C3 Sequest HT	Percolator PEP (by Search Engine): A3 Sequest HT	Percolator PEP (by Search Engine): B3 Sequest HT	Percolator PEP (by Search Engine): C3 Sequest HT
	[-].MADLEEQLSDEEKVR.[I]	1xMet-loss+Acetyl [N-Term]	A0A0N4SVM0	A0A0N4SVM0 [1-15]		3.25	2.13	1	3	6	1	High	1702.81		851.91	851.91		26.4331	26.3942		0.0002732	0.0006807		1.483e-09	5.805e-06
	[R].TSVETALR.[A]		A0A0N4SVM0	A0A0N4SVM0 [122-129]		1.7		1	3	1	0	High	876.479		438.743			18.3397			0.0002732			0.002698
	[R].LLLNNDNLLR.[E]		P47753; A0A0N4SVM0	P47753 [38-47]; A0A0N4SVM0 [38-47]		1.96		2	6	2	0	High	1197.69		599.351			26.9299			0.0002732			0.0001257
n/a	High	High	Transthyretin (Fragment) OS=Mus musculus OX=10090 GN=Urah PE=1 SV=1	Master Protein	A0A1B0GSD0	Urah	A0A1B0GSD0		15.81	2.43		2	2		4	2	1	23	153	17.1
	Annotated Sequence	Modifications	Master Protein Accessions	Positions in Master Proteins	XCorr (by Search Engine): A3 Sequest HT	XCorr (by Search Engine): B3 Sequest HT	XCorr (by Search Engine): C3 Sequest HT	# Protein Groups	# Proteins	# PSMs	# Missed Cleavages	Confidence	Theo. MH+ [Da]	m/z [Da] (by Search Engine): A3 Sequest HT	m/z [Da] (by Search Engine): B3 Sequest HT	m/z [Da] (by Search Engine): C3 Sequest HT	RT [min] (by Search Engine): A3 Sequest HT	RT [min] (by Search Engine): B3 Sequest HT	RT [min] (by Search Engine): C3 Sequest HT	Percolator q-Value (by Search Engine): A3 Sequest HT	Percolator q-Value (by Search Engine): B3 Sequest HT	Percolator q-Value (by Search Engine): C3 Sequest HT	Percolator PEP (by Search Engine): A3 Sequest HT	Percolator PEP (by Search Engine): B3 Sequest HT	Percolator PEP (by Search Engine): C3 Sequest HT
	[R].TSYTNLDGR.[C]		Q9CRB3; A0A1B0GSD0	Q9CRB3 [43-51]; A0A1B0GSD0 [42-50]		1.71	1.51	2	4	3	0	High	1026.49		513.747	513.746		18.32	18.2894		0.0002732	0.0006807		9.463e-05	0.0002424
	[-].ATESSPLTTHVLDTASGLPAQGLCLR.[L]	1xAcetyl [N-Term]; 1xCarbamidomethyl [C24]	A0A1B0GSD0	A0A1B0GSD0 [1-26]		7.05	2.43	1	1	3	0	High	2737.38		913.133	913.132		31.3051	31.357		0.0002732	0.0006807		5.434e-14	0.002001
n/a	High	n/a	Tropomyosin alpha-3 chain OS=Mus musculus OX=10090 GN=Tpm3 PE=1 SV=1	Master Protein	E9Q5J9	Tpm3	E9Q5J9		68			11			33		5	41	285	33.3
	Annotated Sequence	Modifications	Master Protein Accessions	Positions in Master Proteins	XCorr (by Search Engine): A3 Sequest HT	XCorr (by Search Engine): B3 Sequest HT	XCorr (by Search Engine): C3 Sequest HT	# Protein Groups	# Proteins	# PSMs	# Missed Cleavages	Confidence	Theo. MH+ [Da]	m/z [Da] (by Search Engine): A3 Sequest HT	m/z [Da] (by Search Engine): B3 Sequest HT	m/z [Da] (by Search Engine): C3 Sequest HT	RT [min] (by Search Engine): A3 Sequest HT	RT [min] (by Search Engine): B3 Sequest HT	RT [min] (by Search Engine): C3 Sequest HT	Percolator q-Value (by Search Engine): A3 Sequest HT	Percolator q-Value (by Search Engine): B3 Sequest HT	Percolator q-Value (by Search Engine): C3 Sequest HT	Percolator PEP (by Search Engine): A3 Sequest HT	Percolator PEP (by Search Engine): B3 Sequest HT	Percolator PEP (by Search Engine): C3 Sequest HT
	[R].RIQLVEEELDRAQER.[L-]		E9Q456; D3Z6I8; E9Q5J9; E9Q450	E9Q456 [55-69]; D3Z6I8 [55-69]; E9Q5J9 [92-106]; E9Q450 [91-105]		3.12		4	25	5	2	High	1883.99		628.67			24.1548			0.0002732			1.384e-10
	[K].AADAEAEVASLNRR.[I]		E9Q5J9	E9Q5J9 [79-92]		2.23		1	3	1	1	High	1472.75		491.586			18.9847			0.0002732			0.007936
	[R].MLDQTLLDLNEM.[-]	2xOxidation [M1; M12]	E9Q5J9	E9Q5J9 [274-285]		2.77		1	2	3	0	High	1467.67		734.339			30.3119			0.0002732			1.101e-05
	[R].TEERAELAESR.[C]		E9Q5J9	E9Q5J9 [180-190]		1.45		1	2	1	1	High	1290.63		430.881			15.6378			0.0002732			0.004687
	[K].EAETRAEFAER.[ST]		E9Q456; D3Z6I8; E9Q5J9; E9Q450; Q6IRU2	E9Q456 [198-208]; D3Z6I8 [198-208]; E9Q5J9 [235-245]; E9Q450 [234-244]; Q6IRU2 [198-208]		2.07		5	25	1	1	High	1308.62		436.877			16.7408			0.0002732			0.0005461
	[K].CTKEEHLCTQR.[M]	2xCarbamidomethyl [C1; C8]	E9Q5J9	E9Q5J9 [263-273]		2.87		1	2	1	1	High	1461.66		487.89			13.9101			0.0002732			4.833e-07
	[R].CREMDEQIR.[L]	1xCarbamidomethyl [C1]; 1xOxidation [M4]	E9Q5J9	E9Q5J9 [191-199]		1.61		1	2	1	1	High	1252.54		418.185			14.3539			0.0002732			0.005117
	[R].IQLVEEELDRAQER.[L-]		E9Q456; D3Z6I8; E9Q5J9; E9Q450	E9Q456 [56-69]; D3Z6I8 [56-69]; E9Q5J9 [93-106]; E9Q450 [92-105]		2.94		4	25	5	1	High	1727.89		864.451			24.2515			0.0002732			6.178e-12
	[K].HIAEEADRKYEEVAR.[K]		D3Z6I8; E9Q5J9	D3Z6I8 [117-131]; E9Q5J9 [154-168]		3.95		2	7	7	2	High	1815.9		454.73			19.263			0.0002732			4.53e-10
	[R].LATALQKLEEAEKAADESER.[GW]		E9Q456; D3Z6I8; E9Q5J9; E9Q450	E9Q456 [70-89]; D3Z6I8 [70-89]; E9Q5J9 [107-126]; E9Q450 [106-125]		5.23		4	24	7	2	High	2202.12		551.286			25.8905			0.0002732			4.393e-15
	[R].LATALQKLEEAEK.[A]		E9Q456; D3Z6I8; E9Q5J9; E9Q450	E9Q456 [70-82]; D3Z6I8 [70-82]; E9Q5J9 [107-119]; E9Q450 [106-118]		2.92		4	24	1	1	High	1443.81		481.94			23.7635			0.0002732			3.391e-06
n/a	High	High	Tubulin alpha-1B chain OS=Mus musculus OX=10090 GN=Tuba1b PE=1 SV=2	Master Protein	P05213	Tuba1b	mmu:22143; P05213; Q3TY23; Q3U8B1; Q3UAW8; Q4KMW2		80.5	30.59		11	10		36	19	1	37	451	50.1
	Annotated Sequence	Modifications	Master Protein Accessions	Positions in Master Proteins	XCorr (by Search Engine): A3 Sequest HT	XCorr (by Search Engine): B3 Sequest HT	XCorr (by Search Engine): C3 Sequest HT	# Protein Groups	# Proteins	# PSMs	# Missed Cleavages	Confidence	Theo. MH+ [Da]	m/z [Da] (by Search Engine): A3 Sequest HT	m/z [Da] (by Search Engine): B3 Sequest HT	m/z [Da] (by Search Engine): C3 Sequest HT	RT [min] (by Search Engine): A3 Sequest HT	RT [min] (by Search Engine): B3 Sequest HT	RT [min] (by Search Engine): C3 Sequest HT	Percolator q-Value (by Search Engine): A3 Sequest HT	Percolator q-Value (by Search Engine): B3 Sequest HT	Percolator q-Value (by Search Engine): C3 Sequest HT	Percolator PEP (by Search Engine): A3 Sequest HT	Percolator PEP (by Search Engine): B3 Sequest HT	Percolator PEP (by Search Engine): C3 Sequest HT
	[R].QLFHPEQLITGKEDAANNYAR.[G]		P68369; P05213	P68369 [85-105]; P05213 [85-105]		4.26		2	10	6	1	High	2415.21		805.74			25.499			0.0002732			1.458e-13
	[R].NLDIERPTYTNLNR.[L]		P68369; P05213	P68369 [216-229]; P05213 [216-229]		2.88	2.96	2	8	5	0	High	1718.88		573.632	573.632		22.9	22.7786		0.0002732	0.0006807		1.455e-05	1.852e-06
	[K].VGINYQPPTVVPGGDLAK.[V]		P68369; P05213	P68369 [353-370]; P05213 [353-370]		1.8		2	7	2	0	High	1824.99		912.995			26.7017			0.0002732			7.189e-05
	[R].SIQFVDWCPTGFK.[V]	1xCarbamidomethyl [C8]	P05213	P05213 [340-352]		1.61	1.7	1	3	5	0	High	1584.75		792.879	792.88		30.4615	30.375		0.0002732	0.0006807		3.391e-05	8.882e-05
	[K].TIGGGDDSFNTFFSETGAGK.[H]		P68369; P05213	P68369 [41-60]; P05213 [41-60]		2.61	1.63	2	5	5	0	High	2007.89		1004.45	1004.45		29.4723	29.4054		0.0002732	0.0006807		1.387e-09	3.93e-05
	[K].DVNAAIATIKTKR.[TS]		P68369; P05213	P68369 [327-339]; P05213 [327-339]			3	2	4	1	2	High	1400.82			467.612			20.314			0.0006807			5.12e-06
	[K].DVNAAIATIK.[T]		P68369; P05213	P68369 [327-336]; P05213 [327-336]		3.12	3.01	2	4	4	0	High	1015.58		508.294	508.293		23.0725	23.0357		0.0002732	0.0006807		0.0006213	5.235e-05
	[R].GDVVPKDVNAAIATIK.[T]		P68369; P05213	P68369 [321-336]; P05213 [321-336]		1.71	3.52	2	4	2	1	High	1610.91		805.959	537.641		25.6481	25.4885		0.0002732	0.0006807		0.004215	9.662e-08
	[R].AVFVDLEPTVIDEVRTGTYR.[Q]		P68369; P05213	P68369 [65-84]; P05213 [65-84]		2.62		2	4	2	1	High	2280.19		760.735			30.4231			0.0002732			4.645e-05
	[R].AVFVDLEPTVIDEVR.[T]		P68369; P05213	P68369 [65-79]; P05213 [65-79]		3.03	2.62	2	4	11	0	High	1701.91		851.456	851.456		31.0674	30.9431		0.0002732	0.0006807		6.716e-12	2.062e-07
	[R].AVCMLSNTTAIAEAWAR.[L]	1xCarbamidomethyl [C3]; 1xOxidation [M4]	P68369; P05213	P68369 [374-390]; P05213 [374-390]			1.73	2	7	1	0	High	1880.9			940.954			28.0828			0.0006807			4.173e-06
	[R].IHFPLATYAPVISAEK.[A]		P68369; P05213	P68369 [265-280]; P05213 [265-280]		2.36	1.6	2	6	9	0	High	1756.96		586.326	586.326		29.0256	28.7846		0.0002732	0.0006807		5.565e-08	0.0001565
	[R].LSVDYGKK.[S]		P68369; P05213	P68369 [157-164]; P05213 [157-164]		1.62	1.73	2	7	2	1	High	909.504		455.256	455.256		16.4522	16.3447		0.0005116	0.0006807		0.01458	0.006974
n/a	High	High	Annexin A2 OS=Mus musculus OX=10090 GN=Anxa2 PE=1 SV=2	Master Protein	P07356	Anxa2	mmu:12306; P07356		97.36	72.6		16	15		45	38	17	51	339	38.7
	Annotated Sequence	Modifications	Master Protein Accessions	Positions in Master Proteins	XCorr (by Search Engine): A3 Sequest HT	XCorr (by Search Engine): B3 Sequest HT	XCorr (by Search Engine): C3 Sequest HT	# Protein Groups	# Proteins	# PSMs	# Missed Cleavages	Confidence	Theo. MH+ [Da]	m/z [Da] (by Search Engine): A3 Sequest HT	m/z [Da] (by Search Engine): B3 Sequest HT	m/z [Da] (by Search Engine): C3 Sequest HT	RT [min] (by Search Engine): A3 Sequest HT	RT [min] (by Search Engine): B3 Sequest HT	RT [min] (by Search Engine): C3 Sequest HT	Percolator q-Value (by Search Engine): A3 Sequest HT	Percolator q-Value (by Search Engine): B3 Sequest HT	Percolator q-Value (by Search Engine): C3 Sequest HT	Percolator PEP (by Search Engine): A3 Sequest HT	Percolator PEP (by Search Engine): B3 Sequest HT	Percolator PEP (by Search Engine): C3 Sequest HT
	[R].QDIAFAYQR.[R]		P07356	P07356 [69-77]		2.02	2.7	1	3	4	0	High	1111.55		556.28	556.28		22.6042	22.5286		0.0002732	0.0006807		3.917e-05	6.448e-05
	[R].RAEDGSVIDYELIDQDAR.[E-]		P07356	P07356 [179-196]		3.2	2.85	1	3	2	1	High	2064.98		688.999	688.999		25.9909	25.9017		0.0002732	0.0006807		8.701e-06	1.731e-05
	[-].MSTVHEILCK.[L]	1xCarbamidomethyl [C9]; 1xMet-loss+Acetyl [N-Term]	P07356	P07356 [1-10]		2.3	1.67	1	3	10	0	High	1128.57		564.789	564.79		22.5464	22.615		0.0002732	0.0006807		0.0002231	0.0001635
	[K].SYSPYDMLESIKK.[E]	1xOxidation [M7]	P07356	P07356 [234-246]		1.45	2.08	1	2	2	1	High	1576.76		526.257	526.257		23.0531	22.9754		0.0002732	0.0006807		0.001719	0.0005398
	[K].SLYYYIQQDTKGDYQK.[A]		P07356	P07356 [314-329]		3.49		1	2	5	1	High	2012.96		671.66			24.9749			0.0002732			8.528e-07
	[R].SNVQRQDIAFAYQR.[R]		P07356	P07356 [64-77]		4.19	4.06	1	3	6	1	High	1695.86		565.956	565.957		21.3234	21.2367		0.0002732	0.0006807		9.109e-09	3.267e-07
	[R].SNVQRQDIAFAYQR.[R]	1xDeamidated [Q6]	P07356	P07356 [64-77]		2.47		1	3	1	1	High	1696.84		566.283			21.2922			0.0002732			0.0002507
	[R].SNVQRQDIAFAYQRR.[T]		P07356	P07356 [64-78]		1.97	2.21	1	3	2	2	High	1851.96		463.745	463.744		20.218	20.0849		0.0002732	0.0006807		0.0009236	0.00765
	[R].SNVQRQDIAFAYQR.[R]	2xDeamidated [Q4; Q6]	P07356	P07356 [64-77]		2.19	2.24	1	3	2	1	High	1697.82		566.618	566.617		21.2922	21.2099		0.0002732	0.003078		0.004634	0.06482
	[K].TDLEKDIISDTSGDFRK.[L]		P07356	P07356 [153-169]		4.78	4.7	1	4	5	2	High	1939.96		647.325	647.325		24.8474	24.6757		0.0002732	0.0006807		7.423e-11	1.676e-11
	[K].TPAQYDASELKASMK.[G]	1xOxidation [M14]	P07356	P07356 [105-119]		3.49		1	3	1	1	High	1655.79		552.603			18.5226			0.0002732			9.485e-09
	[K].TPAQYDASELK.[A]		P07356	P07356 [105-115]		2.2	2.24	1	3	4	0	High	1222.6		611.801	611.802		19.5131	19.4809		0.0002732	0.0006807		4.027e-06	2.98e-05
	[R].TNQELQEINR.[V]		P07356	P07356 [136-145]		2.23	2.73	1	4	6	0	High	1244.62		622.815	622.815		18.7256	18.6884		0.0002732	0.0006807		8.367e-06	0.0001378
	[K].TKGVDEVTIVNILTNR.[S]		P07356	P07356 [48-63]		2.42	2.5	1	3	7	1	High	1771.99		886.499	591.335		29.2361	29.0635		0.0002732	0.0006807		1.967e-10	1.3e-06
	[K].ELPSALK.[S]		P07356	P07356 [82-88]			1.43	1	3	1	0	High	757.445			379.226			19.3494			0.004211			0.08537
	[K].LMVALAK.[-G]	1xOxidation [M2]	P07356	P07356 [170-176]		2.13	1.89	1	4	4	0	High	761.459		381.233	381.233		19.8325	19.7806		0.0007502	0.001812		0.01854	0.04833
	[K].GLGTDEDSLIEIICSR.[T]	1xCarbamidomethyl [C14]	P07356	P07356 [120-135]		3.94	2.8	1	3	7	0	High	1777.86		889.435	889.435		32.319	32.2347		0.0002732	0.0006807		3.111e-09	1.795e-09
	[K].GVDEVTIVNILTNR.[S]		P07356	P07356 [50-63]		3.09	2.74	1	3	12	0	High	1542.85		771.928	771.927		32.0063	31.9155		0.0002732	0.0006807		1.168e-08	3.076e-07
	[K].GTDVPKWISIMTER.[S]	1xOxidation [M11]	P07356	P07356 [207-220]		1.44	1.8	1	2	2	1	High	1648.84		550.284	550.283		25.3659	25.2133		0.0002732	0.0006807		0.000852	0.001038
n/a	High	n/a	Serine/threonine-protein phosphatase PP1-beta catalytic subunit OS=Mus musculus OX=10090 GN=Ppp1cb PE=1 SV=3	Master Protein	P62141	Ppp1cb	mmu:19046; P37140; P62141; Q3TBE5; Q3TL90; Q542E7; Q8C285; Q9DBY2		9.48			3			5		2	12	327	37.2
	Annotated Sequence	Modifications	Master Protein Accessions	Positions in Master Proteins	XCorr (by Search Engine): A3 Sequest HT	XCorr (by Search Engine): B3 Sequest HT	XCorr (by Search Engine): C3 Sequest HT	# Protein Groups	# Proteins	# PSMs	# Missed Cleavages	Confidence	Theo. MH+ [Da]	m/z [Da] (by Search Engine): A3 Sequest HT	m/z [Da] (by Search Engine): B3 Sequest HT	m/z [Da] (by Search Engine): C3 Sequest HT	RT [min] (by Search Engine): A3 Sequest HT	RT [min] (by Search Engine): B3 Sequest HT	RT [min] (by Search Engine): C3 Sequest HT	Percolator q-Value (by Search Engine): A3 Sequest HT	Percolator q-Value (by Search Engine): B3 Sequest HT	Percolator q-Value (by Search Engine): C3 Sequest HT	Percolator PEP (by Search Engine): A3 Sequest HT	Percolator PEP (by Search Engine): B3 Sequest HT	Percolator PEP (by Search Engine): C3 Sequest HT
	[-].MADGELNVDSLITR.[L]	1xMet-loss+Acetyl [N-Term]	P62141	P62141 [1-14]		2.79		1	2	3	0	High	1444.73		722.867			31.4592			0.0002732			1.027e-08
	[K].YQYGGLNSGRPVTPPR.[T]		P62141	P62141 [304-319]		2.05		1	2	1	0	High	1761.9		587.973			20.8182			0.0002732			0.0008872
	[R].GNHECASINR.[I]	1xCarbamidomethyl [C5]	P62137; P62141	P62137 [123-132]; P62141 [122-131]		1.71		2	5	1	0	High	1157.51		386.509			13.7086			0.0002732			0.006353
n/a	High	High	Stress-70 protein, mitochondrial OS=Mus musculus OX=10090 GN=Hspa9 PE=1 SV=3	Master Protein	P38647	Hspa9	mmu:15526; P38647; Q3TW93; Q3UVN1; Q3V015; Q7TSZ0; Q9CQ05		76.51	72.25		16	14		36	34	15	25	679	73.4
	Annotated Sequence	Modifications	Master Protein Accessions	Positions in Master Proteins	XCorr (by Search Engine): A3 Sequest HT	XCorr (by Search Engine): B3 Sequest HT	XCorr (by Search Engine): C3 Sequest HT	# Protein Groups	# Proteins	# PSMs	# Missed Cleavages	Confidence	Theo. MH+ [Da]	m/z [Da] (by Search Engine): A3 Sequest HT	m/z [Da] (by Search Engine): B3 Sequest HT	m/z [Da] (by Search Engine): C3 Sequest HT	RT [min] (by Search Engine): A3 Sequest HT	RT [min] (by Search Engine): B3 Sequest HT	RT [min] (by Search Engine): C3 Sequest HT	Percolator q-Value (by Search Engine): A3 Sequest HT	Percolator q-Value (by Search Engine): B3 Sequest HT	Percolator q-Value (by Search Engine): C3 Sequest HT	Percolator PEP (by Search Engine): A3 Sequest HT	Percolator PEP (by Search Engine): B3 Sequest HT	Percolator PEP (by Search Engine): C3 Sequest HT
	[R].QAVTNPNNTFYATK.[R]		P38647	P38647 [108-121]		2.95	2.22	1	1	4	0	High	1568.77		784.889	784.888		20.5176	20.4565		0.0002732	0.0006807		6.307e-07	2.34e-07
	[R].QATKDAGQISGLNVLR.[V]		P38647	P38647 [203-218]		3.29	2.67	1	1	5	1	High	1670.92		557.644	557.643		22.8489	22.7493		0.0002732	0.0006807		1.239e-05	4.455e-05
	[R].NTTIPTK.[QK]		P63017; P38647	P63017 [417-423]; P38647 [461-467]		1.53	1.8	2	4	5	0	High	774.436		387.722	387.721		14.9269	14.9055		0.004259	0.000998		0.0768	0.02888
	[R].QAVTNPNNTFYATKR.[L]		P38647	P38647 [108-122]		3.33	4.02	1	1	3	1	High	1724.87		575.627	575.629		18.8971	18.8649		0.0002732	0.0006807		1.712e-05	9.424e-10
	[R].RYDDPEVQKDTK.[N]		P38647	P38647 [127-138]		3.45	3.26	1	1	4	2	High	1493.72		498.579	498.579		15.0761	14.9169		0.0002732	0.0006807		3.829e-08	0.0001647
	[K].NAVITVPAYFNDSQR.[Q]		P38647	P38647 [188-202]		2.59	1.75	1	1	9	0	High	1694.85		847.929	847.928		27.1582	27.0721		0.0002732	0.0006807		1.862e-09	7.049e-06
	[K].VLENAEGAR.[T]		P38647	P38647 [77-85]		1.81	1.82	1	1	7	0	High	958.495		479.751	479.751		15.7313	15.6915		0.0009847	0.0006807		0.01995	0.00227
	[K].VQQTVQDLFGRAPSK.[A]		P38647	P38647 [395-409]		4.64	4.41	1	1	7	1	High	1673.9		558.637	558.637		23.1473	23.0719		0.0002732	0.0006807		1.115e-07	5.654e-08
	[K].VQQTVQDLFGR.[A]		P38647	P38647 [395-405]		2.47	2.38	1	1	3	0	High	1290.68		645.843	645.845		25.1957	25.0941		0.0002732	0.0006807		5.913e-07	2.95e-05
	[K].STNGDTFLGGEDFDQALLR.[H]	1xDeamidated [N3]	P38647	P38647 [266-284]		1.55		1	1	1	0	High	2056.95		1028.98			31.8744			0.0002732			0.0002535
	[R].TTPSVVAFTADGERLVGMPAKR.[Q]	1xOxidation [M18]	P38647	P38647 [86-107]		2.51	2.55	1	1	5	2	High	2319.21		580.559	773.741		25.5426	25.362		0.0002732	0.0006807		0.0006985	0.003207
	[R].TTPSVVAFTADGER.[L]		P38647	P38647 [86-99]		2.37	2.35	1	1	4	0	High	1450.72		725.862	725.863		23.8989	23.8186		0.0002732	0.0006807		1.558e-07	1.278e-05
	[K].DAGQISGLNVLR.[V]		P38647	P38647 [207-218]		2.68	2.66	1	1	6	0	High	1242.68		621.844	621.845		26.2872	26.1973		0.0002732	0.0006807		1.815e-06	1.258e-05
	[R].ETGVDLTKDNMALQR.[V]	1xOxidation [M11]	P38647	P38647 [293-307]		3.34	2.86	1	1	4	1	High	1706.84		569.619	569.617		20.3412	20.3053		0.0002732	0.0006807		1.203e-06	9.415e-06
	[R].ALLAGKDSETGENIR.[Q]		P38647	P38647 [620-634]		2.47	2.33	1	1	2	1	High	1573.82		525.277	525.278		19.6251	19.5083		0.0002732	0.0006807		7.493e-05	1.864e-05
	[R].AQFEGIVTDLIKR.[T]		P38647	P38647 [349-361]		2.83		1	1	1	1	High	1489.84		497.283			28.7177			0.0002732			1.443e-09
n/a	High	High	Predicted pseudogene 5478 OS=Mus musculus OX=10090 GN=Gm5478 PE=1 SV=1	Master Protein	A0A2R8VHP3	Gm5478	A0A2R8VHP3		2.29	4.79		1	2		1	3	2	4	535	57.9
	Annotated Sequence	Modifications	Master Protein Accessions	Positions in Master Proteins	XCorr (by Search Engine): A3 Sequest HT	XCorr (by Search Engine): B3 Sequest HT	XCorr (by Search Engine): C3 Sequest HT	# Protein Groups	# Proteins	# PSMs	# Missed Cleavages	Confidence	Theo. MH+ [Da]	m/z [Da] (by Search Engine): A3 Sequest HT	m/z [Da] (by Search Engine): B3 Sequest HT	m/z [Da] (by Search Engine): C3 Sequest HT	RT [min] (by Search Engine): A3 Sequest HT	RT [min] (by Search Engine): B3 Sequest HT	RT [min] (by Search Engine): C3 Sequest HT	Percolator q-Value (by Search Engine): A3 Sequest HT	Percolator q-Value (by Search Engine): B3 Sequest HT	Percolator q-Value (by Search Engine): C3 Sequest HT	Percolator PEP (by Search Engine): A3 Sequest HT	Percolator PEP (by Search Engine): B3 Sequest HT	Percolator PEP (by Search Engine): C3 Sequest HT
	[R].SLDLDSIIAEVK.[A]		A0A2R8VHP3	A0A2R8VHP3 [277-288]		2.29	2.58	1	6	3	0	High	1302.72		651.861	651.861		32.2561	32.1363		0.0002732	0.0006807		1.519e-08	1.151e-05
	[R].TAAENEFVTVKK.[D]		A0A2R8VHP3	A0A2R8VHP3 [211-222]			1.74	1	1	1	1	High	1336.71			446.242			19.9923			0.0006807			0.002759
n/a	High	n/a	Unconventional myosin-XVIIIa OS=Mus musculus OX=10090 GN=Myo18a PE=1 SV=1	Master Protein	E9QAX2	Myo18a	E9QAX2		21			19			22		19	14	2083	235.7
	Annotated Sequence	Modifications	Master Protein Accessions	Positions in Master Proteins	XCorr (by Search Engine): A3 Sequest HT	XCorr (by Search Engine): B3 Sequest HT	XCorr (by Search Engine): C3 Sequest HT	# Protein Groups	# Proteins	# PSMs	# Missed Cleavages	Confidence	Theo. MH+ [Da]	m/z [Da] (by Search Engine): A3 Sequest HT	m/z [Da] (by Search Engine): B3 Sequest HT	m/z [Da] (by Search Engine): C3 Sequest HT	RT [min] (by Search Engine): A3 Sequest HT	RT [min] (by Search Engine): B3 Sequest HT	RT [min] (by Search Engine): C3 Sequest HT	Percolator q-Value (by Search Engine): A3 Sequest HT	Percolator q-Value (by Search Engine): B3 Sequest HT	Percolator q-Value (by Search Engine): C3 Sequest HT	Percolator PEP (by Search Engine): A3 Sequest HT	Percolator PEP (by Search Engine): B3 Sequest HT	Percolator PEP (by Search Engine): C3 Sequest HT
	[R].NKDEEIQQLR.[S]		E9QAX2	E9QAX2 [1302-1311]		2.27		1	7	1	1	High	1272.65		424.89			17.5662			0.002981			0.0566
	[R].MSAAELR.[S]	1xOxidation [M1]	E9QAX2	E9QAX2 [28-34]		1.52		1	4	2	0	High	793.387		397.197			15.0713			0.0002732			0.002774
	[K].VVSLEAELQDISSQESKDEASLAK.[V]		E9QAX2	E9QAX2 [1560-1583]		3.35		1	7	2	1	High	2576.29		859.439			30.2211			0.0002732			3.305e-08
	[R].VVHFAEPGAGTK.[D]		E9QAX2	E9QAX2 [253-264]		1.93		1	4	1	0	High	1212.64		404.884			18.5293			0.0009847			0.01989
	[K].TALEEQLSR.[L]		E9QAX2	E9QAX2 [1772-1780]		2.32		1	7	2	0	High	1046.55		523.777			20.0788			0.0002732			5.714e-05
	[R].SRDESASETSTPSEHSAAPSPQVEVR.[T]		E9QAX2	E9QAX2 [145-170]		1.46		1	4	1	1	High	2741.26		686.071			18.3734			0.0002732			3.924e-05
	[R].TTMLDRAPEGQAYRR.[V]	1xOxidation [M3]	E9QAX2	E9QAX2 [238-252]		1.64		1	4	1	2	High	1780.88		445.975			17.2638			0.0002732			0.007589
	[R].EIAQLKNQLEESEFTCAAAVK.[A]	1xCarbamidomethyl [C16]	E9QAX2	E9QAX2 [1728-1748]		1.91		1	7	1	1	High	2379.19		793.734			26.3949			0.0002732			1.484e-06
	[R].DGFSLASQLKSEELSLPEGK.[A]	1xDeamidated [Q8]	E9QAX2	E9QAX2 [406-425]		1.83		1	6	1	1	High	2136.07		712.696			29.2729			0.0002732			6.597e-05
	[R].GAPAVYSEK.[V]		E9QAX2	E9QAX2 [497-505]		1.57		1	6	1	0	High	921.468		461.238			16.4482			0.0002732			0.001317
	[R].GASFEELCHNYAQDRLQR.[L]	1xCarbamidomethyl [C8]	E9QAX2	E9QAX2 [850-867]		1.43		1	7	1	1	High	2194.01		732.008			23.1243			0.0002732			0.0001008
	[R].GFFNLNR.[S]		E9QAX2	E9QAX2 [44-50]		1.47		1	4	1	0	High	867.447		434.227			25.7612			0.0002732			0.009393
	[R].AGSATVLSGSIAGLEGGSQLALRR.[A]		E9QAX2	E9QAX2 [1022-1045]		1.41		1	7	1	1	High	2271.24		757.752			28.1866			0.001187			0.02181
	[R].LKVQPIPELSELSR.[S]		E9QAX2	E9QAX2 [305-318]		2.65		1	4	1	1	High	1608.93		536.984			26.9449			0.0002732			0.0001065
	[R].LENLASR.[L]		E9QAX2	E9QAX2 [1885-1891]		1.5		1	7	1	0	High	802.442		401.724			16.9892			0.0005116			0.01328
	[K].LSTLSDQVNQRDFESEKR.[L]	1xDeamidated [Q7]	E9QAX2	E9QAX2 [1680-1697]		2.13		1	7	1	2	High	2153.05		539.022			20.7323			0.002577			0.04772
	[R].ISELTSELTDERNTGESASQLLDAETAER.[L]		E9QAX2	E9QAX2 [1335-1363]		2.07		1	7	1	1	High	3165.5		1055.84			28.1012			0.0005116			0.01303
	[R].LTAELQDTKLHLEGQQVR.[N]		E9QAX2	E9QAX2 [1479-1496]		2.44		1	7	1	1	High	2079.12		520.534			22.6367			0.0002732			3.912e-05
	[R].KIQDLAIR.[C]		E9QAX2	E9QAX2 [1256-1263]		1.46		1	7	1	1	High	956.589		478.798			20.0301			0.0002732			0.003703
n/a	High	High	Heat shock protein 75 kDa, mitochondrial OS=Mus musculus OX=10090 GN=Trap1 PE=1 SV=1	Master Protein	Q9CQN1	Trap1	mmu:68015; Q542I4; Q9CQN1		2.3	2.82		1	2		1	2	1	3	706	80.2
	Annotated Sequence	Modifications	Master Protein Accessions	Positions in Master Proteins	XCorr (by Search Engine): A3 Sequest HT	XCorr (by Search Engine): B3 Sequest HT	XCorr (by Search Engine): C3 Sequest HT	# Protein Groups	# Proteins	# PSMs	# Missed Cleavages	Confidence	Theo. MH+ [Da]	m/z [Da] (by Search Engine): A3 Sequest HT	m/z [Da] (by Search Engine): B3 Sequest HT	m/z [Da] (by Search Engine): C3 Sequest HT	RT [min] (by Search Engine): A3 Sequest HT	RT [min] (by Search Engine): B3 Sequest HT	RT [min] (by Search Engine): C3 Sequest HT	Percolator q-Value (by Search Engine): A3 Sequest HT	Percolator q-Value (by Search Engine): B3 Sequest HT	Percolator q-Value (by Search Engine): C3 Sequest HT	Percolator PEP (by Search Engine): A3 Sequest HT	Percolator PEP (by Search Engine): B3 Sequest HT	Percolator PEP (by Search Engine): C3 Sequest HT
	[R].ELLQESALIR.[K]		Q9CQN1	Q9CQN1 [405-414]			1.41	1	1	1	0	High	1171.67			586.334			25.5823			0.000998			0.0251
	[R].GVVDSEDLPLNISR.[E]		E9Q3D6; Q9CQN1	E9Q3D6 [166-179]; Q9CQN1 [391-404]		2.98	2.82	2	4	4	0	High	1513.79		757.395	757.394		26.9402	26.8935		0.0002732	0.0006807		6.26e-07	3.144e-06
n/a	High	High	E3 ubiquitin-protein ligase TRIM32 OS=Mus musculus OX=10090 GN=Trim32 PE=1 SV=2	Master Protein	Q8CH72	Trim32	mmu:69807; Q8CH72; Q8K055		16.07	6.26		6	4		9	5	7	15	655	72
	Annotated Sequence	Modifications	Master Protein Accessions	Positions in Master Proteins	XCorr (by Search Engine): A3 Sequest HT	XCorr (by Search Engine): B3 Sequest HT	XCorr (by Search Engine): C3 Sequest HT	# Protein Groups	# Proteins	# PSMs	# Missed Cleavages	Confidence	Theo. MH+ [Da]	m/z [Da] (by Search Engine): A3 Sequest HT	m/z [Da] (by Search Engine): B3 Sequest HT	m/z [Da] (by Search Engine): C3 Sequest HT	RT [min] (by Search Engine): A3 Sequest HT	RT [min] (by Search Engine): B3 Sequest HT	RT [min] (by Search Engine): C3 Sequest HT	Percolator q-Value (by Search Engine): A3 Sequest HT	Percolator q-Value (by Search Engine): B3 Sequest HT	Percolator q-Value (by Search Engine): C3 Sequest HT	Percolator PEP (by Search Engine): A3 Sequest HT	Percolator PEP (by Search Engine): B3 Sequest HT	Percolator PEP (by Search Engine): C3 Sequest HT
	[R].SSEAASGIQQCLFLKK.[M]	1xCarbamidomethyl [C11]	Q8CH72	Q8CH72 [347-362]		2.44	2.1	1	1	3	1	High	1766.91		589.642	589.642		23.5149	23.4221		0.0002732	0.0006807		2.229e-08	8.633e-06
	[R].ELTLQDVELLK.[V]		Q8CH72	Q8CH72 [273-283]		2.65	1.84	1	1	4	0	High	1300.74		650.872	650.871		29.8507	29.7774		0.0002732	0.0006807		8.827e-06	5.99e-05
	[K].AALEGVSR.[D]		Q8CH72	Q8CH72 [169-176]		1.59		1	2	1	0	High	802.442		401.724			16.8427			0.0002732			0.003086
	[K].LLASSINGVR.[C]	1xDeamidated [N7]	Q8CH72	Q8CH72 [52-61]			1.4	1	3	1	0	High	1030.59			515.798			21.6335			0.000998			0.01047
	[K].IKQADVALLEETADEEEPELTASLPR.[E]		Q8CH72	Q8CH72 [247-272]		3.1		1	1	1	1	High	2867.45		956.49			30.8296			0.0002732			2.264e-07
	[R].ITSLTQLTDNLTVLK.[I]		Q8CH72	Q8CH72 [71-85]		1.57		1	3	1	0	High	1659.95		830.481			31.3196			0.0002732			5.191e-05
	[R].LRELTGELQR.[R]		Q8CH72	Q8CH72 [157-166]		3.06	2.32	1	2	3	1	High	1214.69		405.567	405.567		20.416	20.328		0.0002732	0.000998		0.0001559	0.01194
n/a	High	n/a	Peptidyl-prolyl cis-trans isomerase B OS=Mus musculus OX=10090 GN=Ppib PE=1 SV=2	Master Protein	P24369	Ppib	mmu:19035; P24369		1.76			2			2		2	10	216	23.7
	Annotated Sequence	Modifications	Master Protein Accessions	Positions in Master Proteins	XCorr (by Search Engine): A3 Sequest HT	XCorr (by Search Engine): B3 Sequest HT	XCorr (by Search Engine): C3 Sequest HT	# Protein Groups	# Proteins	# PSMs	# Missed Cleavages	Confidence	Theo. MH+ [Da]	m/z [Da] (by Search Engine): A3 Sequest HT	m/z [Da] (by Search Engine): B3 Sequest HT	m/z [Da] (by Search Engine): C3 Sequest HT	RT [min] (by Search Engine): A3 Sequest HT	RT [min] (by Search Engine): B3 Sequest HT	RT [min] (by Search Engine): C3 Sequest HT	Percolator q-Value (by Search Engine): A3 Sequest HT	Percolator q-Value (by Search Engine): B3 Sequest HT	Percolator q-Value (by Search Engine): C3 Sequest HT	Percolator PEP (by Search Engine): A3 Sequest HT	Percolator PEP (by Search Engine): B3 Sequest HT	Percolator PEP (by Search Engine): C3 Sequest HT
	[K].VLEGMDVVR.[K]	1xOxidation [M5]	P24369	P24369 [172-180]		1.49		1	1	1	0	High	1033.53		517.271			19.2717			0.002778			0.05387
	[K].TVDNFVALATGEK.[G]		P24369	P24369 [72-84]		1.76		1	1	1	0	High	1364.71		682.855			27.4591			0.0002732			0.0002011
n/a	High	High	40S ribosomal protein S27-like OS=Mus musculus OX=10090 GN=Rps27l PE=1 SV=3	Master Protein	Q6ZWY3	Rps27l	mmu:67941; Q3UB68; Q6ZWY3		13.75	3.75		3	2		6	3	3	40	84	9.5
	Annotated Sequence	Modifications	Master Protein Accessions	Positions in Master Proteins	XCorr (by Search Engine): A3 Sequest HT	XCorr (by Search Engine): B3 Sequest HT	XCorr (by Search Engine): C3 Sequest HT	# Protein Groups	# Proteins	# PSMs	# Missed Cleavages	Confidence	Theo. MH+ [Da]	m/z [Da] (by Search Engine): A3 Sequest HT	m/z [Da] (by Search Engine): B3 Sequest HT	m/z [Da] (by Search Engine): C3 Sequest HT	RT [min] (by Search Engine): A3 Sequest HT	RT [min] (by Search Engine): B3 Sequest HT	RT [min] (by Search Engine): C3 Sequest HT	Percolator q-Value (by Search Engine): A3 Sequest HT	Percolator q-Value (by Search Engine): B3 Sequest HT	Percolator q-Value (by Search Engine): C3 Sequest HT	Percolator PEP (by Search Engine): A3 Sequest HT	Percolator PEP (by Search Engine): B3 Sequest HT	Percolator PEP (by Search Engine): C3 Sequest HT
	[R].LVQSPNSYFMDVK.[C]	1xOxidation [M10]	Q6ZWY3	Q6ZWY3 [24-36]		2.33	1.65	1	6	3	0	High	1543.75		772.376	772.376		24.499	24.4356		0.0002732	0.0006807		4.432e-08	6.594e-05
	[R].LTEGCSFR.[R]	1xCarbamidomethyl [C5]	Q6ZWY3	Q6ZWY3 [73-80]		1.81	2.1	1	4	4	0	High	969.446		485.226	485.227		18.0717	18.006		0.0002732	0.000998		0.004184	0.008346
	[R].DLLHPSLEEEKKK.[H]		Q6ZWY3	Q6ZWY3 [6-18]		2.84		1	3	2	2	High	1565.85		392.219			19.6673			0.0002732			0.0003193
n/a	High	n/a	Myosin phosphatase Rho-interacting protein OS=Mus musculus OX=10090 GN=Mprip PE=1 SV=2	Master Protein	P97434	Mprip	mmu:26936; P97434; Q3TBR5; Q3TC85; Q3TRS0; Q3U1Y8; Q3U3E4; Q5SWZ3; Q5SWZ4; Q5SWZ7; Q6P559; Q80YC8		5.01			4			4		4	7	1024	116.3
	Annotated Sequence	Modifications	Master Protein Accessions	Positions in Master Proteins	XCorr (by Search Engine): A3 Sequest HT	XCorr (by Search Engine): B3 Sequest HT	XCorr (by Search Engine): C3 Sequest HT	# Protein Groups	# Proteins	# PSMs	# Missed Cleavages	Confidence	Theo. MH+ [Da]	m/z [Da] (by Search Engine): A3 Sequest HT	m/z [Da] (by Search Engine): B3 Sequest HT	m/z [Da] (by Search Engine): C3 Sequest HT	RT [min] (by Search Engine): A3 Sequest HT	RT [min] (by Search Engine): B3 Sequest HT	RT [min] (by Search Engine): C3 Sequest HT	Percolator q-Value (by Search Engine): A3 Sequest HT	Percolator q-Value (by Search Engine): B3 Sequest HT	Percolator q-Value (by Search Engine): C3 Sequest HT	Percolator PEP (by Search Engine): A3 Sequest HT	Percolator PEP (by Search Engine): B3 Sequest HT	Percolator PEP (by Search Engine): C3 Sequest HT
	[K].MAVTSSSGGSSGSSSSIPSAEKVPTTK.[S]	1xOxidation [M1]	P97434	P97434 [175-201]		1.73		1	4	1	1	High	2543.21		848.41			18.7932			0.0002732			0.0001674
	[R].STEKQEAEPGEPDPEQKK.[S]		P97434	P97434 [509-526]		2.53		1	4	1	2	High	2026.96		507.495			14.5551			0.0002732			0.0001609
	[R].SQISSINSDIEALRR.[Q]		P97434	P97434 [792-806]		1.61		1	5	1	1	High	1688.89		563.636			25.4043			0.0009847			0.01967
	[R].KVEPPTPQEPGPAK.[M]		P97434	P97434 [161-174]		2.48		1	4	1	1	High	1474.79		492.268			17.6075			0.0002732			0.003177
n/a	High	High	E3 ubiquitin-protein ligase OS=Mus musculus OX=10090 GN=Siah1b PE=3 SV=1	Master Protein	A2AHZ2	Siah1b	A2AHZ2; mmu:20438		8.37	11.72		6	3		9	6	2	19	282	31.1
	Annotated Sequence	Modifications	Master Protein Accessions	Positions in Master Proteins	XCorr (by Search Engine): A3 Sequest HT	XCorr (by Search Engine): B3 Sequest HT	XCorr (by Search Engine): C3 Sequest HT	# Protein Groups	# Proteins	# PSMs	# Missed Cleavages	Confidence	Theo. MH+ [Da]	m/z [Da] (by Search Engine): A3 Sequest HT	m/z [Da] (by Search Engine): B3 Sequest HT	m/z [Da] (by Search Engine): C3 Sequest HT	RT [min] (by Search Engine): A3 Sequest HT	RT [min] (by Search Engine): B3 Sequest HT	RT [min] (by Search Engine): C3 Sequest HT	Percolator q-Value (by Search Engine): A3 Sequest HT	Percolator q-Value (by Search Engine): B3 Sequest HT	Percolator q-Value (by Search Engine): C3 Sequest HT	Percolator PEP (by Search Engine): A3 Sequest HT	Percolator PEP (by Search Engine): B3 Sequest HT	Percolator PEP (by Search Engine): C3 Sequest HT
	[R].QAATALSTGTSK.[C]		A2AHZ2	A2AHZ2 [4-15]		2.31	2.33	1	3	4	0	High	1135.6		568.301	568.301		15.7384	15.648		0.0002732	0.0006807		6.373e-06	6.167e-06
	[R].RLTWEATPR.[S]		P61092; A2AHZ2	P61092 [233-241]; A2AHZ2 [233-241]		1.48		2	4	1	1	High	1129.61		565.309			20.7257			0.002778			0.0553
	[K].VANSVLFPCK.[Y]	1xCarbamidomethyl [C9]	P61092; A2AHZ2	P61092 [90-99]; A2AHZ2 [90-99]		1.56	1.72	2	3	3	0	High	1134.6		567.801	567.802		22.9649	22.9144		0.0002732	0.0006807		4.47e-05	4.974e-05
	[K].YSASGCEITLPHTK.[K]	1xCarbamidomethyl [C6]	A2AHZ2	A2AHZ2 [100-113]		1.44		1	2	1	0	High	1563.75		521.92			20.9922			0.003337			0.06506
	[R].LTWEATPR.[S]		P61092; A2AHZ2	P61092 [234-241]; A2AHZ2 [234-241]		1.85	1.92	2	4	4	0	High	973.51		487.259	487.259		21.7084	21.6153		0.0002732	0.0006807		0.001852	0.004135
	[K].LTCCPTCR.[G]	3xCarbamidomethyl [C3; C4; C7]	P61092; A2AHZ2	P61092 [69-76]; A2AHZ2 [69-76]		1.49		2	3	2	0	High	1067.44		534.225			15.4664			0.0005116			0.01364
n/a	High	High	Far upstream element-binding protein 2 OS=Mus musculus OX=10090 GN=Khsrp PE=1 SV=2	Master Protein	Q3U0V1	Khsrp	E9QKH3; mmu:16549; Q2VPQ6; Q3U0V1; Q6P2L2		47.93	59.6		12	19		24	34	19	29	748	76.7
	Annotated Sequence	Modifications	Master Protein Accessions	Positions in Master Proteins	XCorr (by Search Engine): A3 Sequest HT	XCorr (by Search Engine): B3 Sequest HT	XCorr (by Search Engine): C3 Sequest HT	# Protein Groups	# Proteins	# PSMs	# Missed Cleavages	Confidence	Theo. MH+ [Da]	m/z [Da] (by Search Engine): A3 Sequest HT	m/z [Da] (by Search Engine): B3 Sequest HT	m/z [Da] (by Search Engine): C3 Sequest HT	RT [min] (by Search Engine): A3 Sequest HT	RT [min] (by Search Engine): B3 Sequest HT	RT [min] (by Search Engine): C3 Sequest HT	Percolator q-Value (by Search Engine): A3 Sequest HT	Percolator q-Value (by Search Engine): B3 Sequest HT	Percolator q-Value (by Search Engine): C3 Sequest HT	Percolator PEP (by Search Engine): A3 Sequest HT	Percolator PEP (by Search Engine): B3 Sequest HT	Percolator PEP (by Search Engine): C3 Sequest HT
	[R].QLEDGDQPDSK.[K]		Q3U0V1	Q3U0V1 [112-122]			1.55	1	2	1	0	High	1231.54			616.276			14.8592			0.0006807			0.001993
	[K].MMLDDIVSR.[G]	2xOxidation [M1; M2]	Q3U0V1	Q3U0V1 [207-215]			1.46	1	2	1	0	High	1111.51			556.26			21.5341			0.000998			0.008596
	[K].MILIQDGSQNTNVDKPLR.[I]	1xDeamidated [Q5]; 1xOxidation [M1]	Q3U0V1	Q3U0V1 [268-285]			1.63	1	2	1	0	High	2059.05			687.027			21.9447			0.0006807			0.004822
	[R].VGGGIDVPVPR.[H]		Q3U0V1	Q3U0V1 [322-332]		2.83	3.1	1	2	8	0	High	1065.61		533.306	533.306		23.2931	23.1644		0.0002732	0.0006807		2.896e-08	9.371e-07
	[K].VQISPDSGGLPER.[S]		Q3U0V1	Q3U0V1 [179-191]		1.62	1.96	1	2	2	0	High	1354.7		677.852	677.852		21.5608	21.4764		0.0002732	0.0006807		0.0007543	0.0002204
	[R].SVSLTGAPESVQKAK.[M]		Q3U0V1	Q3U0V1 [192-206]			2.02	1	2	1	1	High	1501.82			501.276			18.8511			0.000998			0.00786
	[R].SVSLTGAPESVQK.[A]		Q3U0V1	Q3U0V1 [192-204]		3.25	2.89	1	2	7	0	High	1302.69		651.849	651.849		20.3003	20.2269		0.0002732	0.0006807		7.942e-06	5.487e-06
	[K].DAFADAVQR.[A]		Q3U0V1	Q3U0V1 [73-81]		1.68	2.05	1	2	3	0	High	992.48		496.744	496.743		21.1742	21.1028		0.0002732	0.0006807		0.001967	0.002555
	[K].GGETIKQLQER.[TA]		Q3U0V1	Q3U0V1 [253-263]			2.2	1	11	1	1	High	1258.67			420.23			17.6373			0.0006807			0.000164
	[R].GGEQINKIQQDSGCKVQISPDSGGLPER.[S]	1xCarbamidomethyl [C14]; 1xDeamidated [N6]	Q3U0V1	Q3U0V1 [164-191]		1.77	1.84	1	2	1	2	High	2998.45		1000.16	1000.16		22.3242	22.195		0.0002732	0.01806		0.00901	0.212
	[R].GGEQINKIQQDSGCKVQISPDSGGLPER.[S]	1xCarbamidomethyl [C14]	Q3U0V1	Q3U0V1 [164-191]			3.38	1	2	1	2	High	2997.47			750.123			22.2016			0.0006807			3.755e-06
	[K].AINQQTGAFVEISR.[Q]		Q3U0V1	Q3U0V1 [450-463]		2.28	2.33	1	3	3	0	High	1533.8		767.405	767.406		23.915	23.8261		0.0002732	0.0006807		5.303e-08	2.172e-06
	[K].CGLVIGR.[G]	1xCarbamidomethyl [C1]	Q3U0V1	Q3U0V1 [437-443]		2.06	2.12	1	3	3	0	High	774.429		387.718	387.718		20.3612	20.2647		0.0002732	0.000998		0.006004	0.01164
	[R].IINDLLQSLR.[S]		Q3U0V1	Q3U0V1 [386-395]		2.39	2	1	3	7	0	High	1184.7		592.853	592.853		29.1769	29.0374		0.0002732	0.0006807		6.422e-06	8.005e-05
	[K].IGGDAATTVNNNTPDFGFGGQKR.[Q]		Q3U0V1	Q3U0V1 [89-111]		4.89	5.75	1	2	5	1	High	2337.12		779.712	779.712		23.7674	23.6702		0.0002732	0.0006807		5.043e-12	1.096e-13
	[K].IQQDSGCKVQISPDSGGLPER.[S]	1xCarbamidomethyl [C7]; 1xDeamidated [Q2]	Q3U0V1	Q3U0V1 [171-191]			1.94	1	2	1	1	High	2272.09			758.04			21.1967			0.003078			0.0662
	[K].IQNDAGVR.[I]		Q3U0V1	Q3U0V1 [349-356]		1.58	1.81	1	12	3	0	High	872.458		436.733	436.733		14.3532	14.2064		0.0002732	0.0006807		0.0011	0.002662
	[R].IQFKQDDGTGPEK.[I]		Q3U0V1	Q3U0V1 [357-369]		2.74	2.84	1	3	3	1	High	1462.72		488.244	488.244		17.4949	17.393		0.0002732	0.0006807		4.087e-05	6.666e-05
	[R].HSVGVVIGR.[S]		Q3U0V1	Q3U0V1 [333-341]		1.9	1.77	1	2	5	0	High	923.542		462.274	462.275		18.3773	18.3792		0.0002732	0.0006807		0.0006834	0.003299
	[K].LASQGDSIGSQLGPIHPPPR.[T]		Q3U0V1	Q3U0V1 [124-143]			1.54	1	2	1	0	High	2027.07			676.361			23.2968			0.0006807			0.0003531
n/a	High	High	RNA transcription, translation and transport factor protein OS=Mus musculus OX=10090 GN=RTRAF PE=1 SV=1	Master Protein	Q9CQE8	RTRAF	mmu:68045; Q9CQE8		0	3.43		2	2		2	3	2	7	244	28.1
	Annotated Sequence	Modifications	Master Protein Accessions	Positions in Master Proteins	XCorr (by Search Engine): A3 Sequest HT	XCorr (by Search Engine): B3 Sequest HT	XCorr (by Search Engine): C3 Sequest HT	# Protein Groups	# Proteins	# PSMs	# Missed Cleavages	Confidence	Theo. MH+ [Da]	m/z [Da] (by Search Engine): A3 Sequest HT	m/z [Da] (by Search Engine): B3 Sequest HT	m/z [Da] (by Search Engine): C3 Sequest HT	RT [min] (by Search Engine): A3 Sequest HT	RT [min] (by Search Engine): B3 Sequest HT	RT [min] (by Search Engine): C3 Sequest HT	Percolator q-Value (by Search Engine): A3 Sequest HT	Percolator q-Value (by Search Engine): B3 Sequest HT	Percolator q-Value (by Search Engine): C3 Sequest HT	Percolator PEP (by Search Engine): A3 Sequest HT	Percolator PEP (by Search Engine): B3 Sequest HT	Percolator PEP (by Search Engine): C3 Sequest HT
	[K].EGLPVALEK.[H]		Q9CQE8	Q9CQE8 [177-185]		1.54	1.63	1	1	3	0	High	955.546		478.276	478.277		22.9562	22.8695		0.0002732	0.0006807		0.003256	0.004288
	[R].LTQDAVAK.[A]		Q9CQE8	Q9CQE8 [164-171]		1.53	1.8	1	1	2	0	High	845.473		423.24	423.24		14.7522	14.6514		0.0002732	0.0006807		0.00474	0.004407
n/a	High	High	E3 ubiquitin-protein ligase SIAH1A OS=Mus musculus OX=10090 GN=Siah1a PE=1 SV=1	Master Protein	P61092	Siah1a	mmu:20437; P61092; Q06984		8.83	12.07		5	3		8	6	1	14	282	31.1
	Annotated Sequence	Modifications	Master Protein Accessions	Positions in Master Proteins	XCorr (by Search Engine): A3 Sequest HT	XCorr (by Search Engine): B3 Sequest HT	XCorr (by Search Engine): C3 Sequest HT	# Protein Groups	# Proteins	# PSMs	# Missed Cleavages	Confidence	Theo. MH+ [Da]	m/z [Da] (by Search Engine): A3 Sequest HT	m/z [Da] (by Search Engine): B3 Sequest HT	m/z [Da] (by Search Engine): C3 Sequest HT	RT [min] (by Search Engine): A3 Sequest HT	RT [min] (by Search Engine): B3 Sequest HT	RT [min] (by Search Engine): C3 Sequest HT	Percolator q-Value (by Search Engine): A3 Sequest HT	Percolator q-Value (by Search Engine): B3 Sequest HT	Percolator q-Value (by Search Engine): C3 Sequest HT	Percolator PEP (by Search Engine): A3 Sequest HT	Percolator PEP (by Search Engine): B3 Sequest HT	Percolator PEP (by Search Engine): C3 Sequest HT
	[R].QTATALPTGTSK.[C]		P61092	P61092 [4-15]		2.63	2.54	1	1	4	0	High	1175.63		588.317	588.317		17.331	17.2495		0.0002732	0.0006807		9.824e-08	5.275e-05
	[R].RLTWEATPR.[S]		P61092; A2AHZ2	P61092 [233-241]; A2AHZ2 [233-241]		1.48		2	4	1	1	High	1129.61		565.309			20.7257			0.002778			0.0553
	[K].VANSVLFPCK.[Y]	1xCarbamidomethyl [C9]	P61092; A2AHZ2	P61092 [90-99]; A2AHZ2 [90-99]		1.56	1.72	2	3	3	0	High	1134.6		567.801	567.802		22.9649	22.9144		0.0002732	0.0006807		4.47e-05	4.974e-05
	[R].LTWEATPR.[S]		P61092; A2AHZ2	P61092 [234-241]; A2AHZ2 [234-241]		1.85	1.92	2	4	4	0	High	973.51		487.259	487.259		21.7084	21.6153		0.0002732	0.0006807		0.001852	0.004135
	[K].LTCCPTCR.[G]	3xCarbamidomethyl [C3; C4; C7]	P61092; A2AHZ2	P61092 [69-76]; A2AHZ2 [69-76]		1.49		2	3	2	0	High	1067.44		534.225			15.4664			0.0005116			0.01364
n/a	High	High	Plakophilin-3 OS=Mus musculus OX=10090 GN=Pkp3 PE=1 SV=2	Master Protein	Q9QY23	Pkp3	A4QPD8; mmu:56460; Q0VGP3; Q3KQL7; Q9QY23		3.93	4.08		4	3		6	4	4	5	797	87.3
	Annotated Sequence	Modifications	Master Protein Accessions	Positions in Master Proteins	XCorr (by Search Engine): A3 Sequest HT	XCorr (by Search Engine): B3 Sequest HT	XCorr (by Search Engine): C3 Sequest HT	# Protein Groups	# Proteins	# PSMs	# Missed Cleavages	Confidence	Theo. MH+ [Da]	m/z [Da] (by Search Engine): A3 Sequest HT	m/z [Da] (by Search Engine): B3 Sequest HT	m/z [Da] (by Search Engine): C3 Sequest HT	RT [min] (by Search Engine): A3 Sequest HT	RT [min] (by Search Engine): B3 Sequest HT	RT [min] (by Search Engine): C3 Sequest HT	Percolator q-Value (by Search Engine): A3 Sequest HT	Percolator q-Value (by Search Engine): B3 Sequest HT	Percolator q-Value (by Search Engine): C3 Sequest HT	Percolator PEP (by Search Engine): A3 Sequest HT	Percolator PEP (by Search Engine): B3 Sequest HT	Percolator PEP (by Search Engine): C3 Sequest HT
	[R].NLSSASQATR.[Q]		Q9QY23	Q9QY23 [484-493]		1.92	1.56	1	1	2	0	High	1034.52		517.765	517.765		14.9511	14.8036		0.0002732	0.0006807		0.0006202	0.00151
	[R].SLQAVPR.[L]		Q9QY23	Q9QY23 [359-365]		1.54		1	1	1	0	High	770.452		385.729			17.4376			0.002981			0.05708
	[R].AGGLDWPEATEGPPSR.[T]		Q9QY23	Q9QY23 [226-241]		1.51	2.11	1	2	3	0	High	1639.77		820.391	820.389		25.1124	25.0149		0.0002732	0.0006807		2.461e-05	5.065e-05
	[R].LLQLGQQSR.[H]		Q9QY23	Q9QY23 [54-62]		2.01	1.51	1	2	4	0	High	1042.6		521.804	521.804		20.7808	20.6809		0.0002732	0.0006807		0.001589	0.0005282
n/a	High	High	Tubulin beta-2A chain OS=Mus musculus OX=10090 GN=Tubb2a PE=1 SV=1	Master Protein	Q7TMM9	Tubb2a	mmu:22151; Q7TMM9		31.09	25.22		7	4		16	12	1	22	445	49.9
	Annotated Sequence	Modifications	Master Protein Accessions	Positions in Master Proteins	XCorr (by Search Engine): A3 Sequest HT	XCorr (by Search Engine): B3 Sequest HT	XCorr (by Search Engine): C3 Sequest HT	# Protein Groups	# Proteins	# PSMs	# Missed Cleavages	Confidence	Theo. MH+ [Da]	m/z [Da] (by Search Engine): A3 Sequest HT	m/z [Da] (by Search Engine): B3 Sequest HT	m/z [Da] (by Search Engine): C3 Sequest HT	RT [min] (by Search Engine): A3 Sequest HT	RT [min] (by Search Engine): B3 Sequest HT	RT [min] (by Search Engine): C3 Sequest HT	Percolator q-Value (by Search Engine): A3 Sequest HT	Percolator q-Value (by Search Engine): B3 Sequest HT	Percolator q-Value (by Search Engine): C3 Sequest HT	Percolator PEP (by Search Engine): A3 Sequest HT	Percolator PEP (by Search Engine): B3 Sequest HT	Percolator PEP (by Search Engine): C3 Sequest HT
	[K].NSSYFVEWIPNNVK.[TV]		Q7TMM9; P99024; P68372	Q7TMM9 [337-350]; P99024 [337-350]; P68372 [337-350]		2.24	1.6	3	7	4	0	High	1696.83		848.92	848.92		29.9322	29.8319		0.0002732	0.0006807		2.897e-07	0.0002383
	[-].MREIVHIQAGQCGNQIGAK.[F]	1xCarbamidomethyl [C12]; 1xOxidation [M1]	Q7TMM9; P99024; P68372	Q7TMM9 [1-19]; P99024 [1-19]; P68372 [1-19]		2.43		3	7	3	1	High	2126.06		532.273			19.9924			0.0002732			0.0008654
	[K].TAVCDIPPR.[G]	1xCarbamidomethyl [C4]	Q7TMM9; P99024; P68372	Q7TMM9 [351-359]; P99024 [351-359]; P68372 [351-359]		1.72		3	5	1	0	High	1028.52		514.762			18.3072			0.0002732			0.00209
	[R].AILVDLEPGTMDSVR.[S]	1xOxidation [M11]	Q7TMM9; P99024	Q7TMM9 [63-77]; P99024 [63-77]		2.84	2.27	2	5	9	0	High	1631.83		816.419	816.42		26.8487	26.7478		0.0002732	0.0006807		1.511e-07	1.207e-05
	[R].LHFFMPGFAPLTSR.[G]	1xOxidation [M5]	Q7TMM9; P99024; P68372	Q7TMM9 [263-276]; P99024 [263-276]; P68372 [263-276]		1.45		3	5	1	0	High	1636.83		546.282			29.4355			0.0005116			0.01173
	[R].INVYYNEAAGNKYVPR.[A]		Q7TMM9	Q7TMM9 [47-62]		3.51	2.19	1	1	2	1	High	1870.94		624.323	624.32		22.8334	22.7726		0.0002732	0.0006807		5.912e-07	0.0003104
	[K].LAVNMVPFPR.[L]	1xOxidation [M5]	Q7TMM9; P99024; P68372	Q7TMM9 [253-262]; P99024 [253-262]; P68372 [253-262]		2.48	2.09	3	8	9	0	High	1159.63		580.318	580.318		25.0484	25.1036		0.0002732	0.0006807		6.15e-05	4.918e-05
n/a	High	High	Peroxiredoxin-1 OS=Mus musculus OX=10090 GN=Prdx1 PE=1 SV=1	Master Protein	P35700	Prdx1	mmu:18477; P35700; Q3UBV4; Q9CWI2		111.04	38.68		12	12		51	24	13	53	199	22.2
	Annotated Sequence	Modifications	Master Protein Accessions	Positions in Master Proteins	XCorr (by Search Engine): A3 Sequest HT	XCorr (by Search Engine): B3 Sequest HT	XCorr (by Search Engine): C3 Sequest HT	# Protein Groups	# Proteins	# PSMs	# Missed Cleavages	Confidence	Theo. MH+ [Da]	m/z [Da] (by Search Engine): A3 Sequest HT	m/z [Da] (by Search Engine): B3 Sequest HT	m/z [Da] (by Search Engine): C3 Sequest HT	RT [min] (by Search Engine): A3 Sequest HT	RT [min] (by Search Engine): B3 Sequest HT	RT [min] (by Search Engine): C3 Sequest HT	Percolator q-Value (by Search Engine): A3 Sequest HT	Percolator q-Value (by Search Engine): B3 Sequest HT	Percolator q-Value (by Search Engine): C3 Sequest HT	Percolator PEP (by Search Engine): A3 Sequest HT	Percolator PEP (by Search Engine): B3 Sequest HT	Percolator PEP (by Search Engine): C3 Sequest HT
	[R].QITINDLPVGR.[S]		P35700	P35700 [141-151]		2.55	2.53	1	5	17	0	High	1225.69		613.349	613.348		25.6024	25.4479		0.0002732	0.0006807		0.0001249	5.806e-05
	[K].QGGLGPMNIPLISDPKR.[T]	1xOxidation [M7]	P35700	P35700 [94-110]		4.44	3.42	1	4	8	1	High	1808.97		603.661	603.662		24.9071	24.9557		0.0002732	0.0006807		4.209e-10	3.974e-07
	[R].LVQAFQFTDK.[H]		P35700	P35700 [159-168]		2.08	1.54	1	3	3	0	High	1196.63		598.819	598.82		25.1459	25.0738		0.0002732	0.0006807		3.719e-05	0.001081
	[R].SVDEIIR.[L]		P35700	P35700 [152-158]		1.73	1.64	1	3	1	0	High	831.457		416.232	416.232		20.3572	20.298		0.01348	0.008719		0.1882	0.1487
	[R].TIAQDYGVLKADEGISFR.[G]		P35700	P35700 [111-128]		4.08	1.56	1	3	7	1	High	1983.02		661.677	661.677		27.5266	27.5445		0.0002732	0.0006807		2.933e-11	0.001379
	[R].TIAQDYGVLK.[A]		P35700	P35700 [111-120]		1.64	1.42	1	4	5	0	High	1107.6		554.306	554.306		23.1467	23.118		0.0002732	0.0006807		0.005772	0.001154
	[R].TIAQDYGVLKADEGISFR.[G]	1xDeamidated [Q4]	P35700	P35700 [111-128]		2.36		1	3	3	1	High	1984		662.012			27.7995			0.0002732			9.441e-06
	[K].ADEGISFR.[G]		P35700	P35700 [121-128]		2	1.98	1	3	4	0	High	894.432		447.719	447.72		20.6618	20.599		0.0002732	0.0006807		0.001585	0.002306
	[K].ATAVMPDGQFKDISLSEYKGK.[Y]	1xDeamidated [Q9]; 1xOxidation [M5]	P35700	P35700 [17-37]			1.44	1	4	1	2	High	2302.13			768.052			23.0484			0.00947			0.1532
	[K].ATAVMPDGQFKDISLSEYKGK.[Y]	1xOxidation [M5]	P35700	P35700 [17-37]		3.54	1.59	1	4	4	2	High	2301.14		576.042	576.041		23.1088	23.0732		0.0002732	0.0006807		1.503e-09	0.004945
	[K].ATAVMPDGQFKDISLSEYK.[G]	1xOxidation [M5]	P35700	P35700 [17-35]		1.53		1	4	1	1	High	2116.03		706.012			24.8568			0.0002732			0.001477
	[K].ATAVMPDGQFK.[D]	1xOxidation [M5]	P35700	P35700 [17-27]		2.08	1.75	1	4	2	0	High	1180.57		590.787	590.787		18.5507	18.5381		0.0002732	0.0006807		0.0005521	0.0002392
	[R].GLFIIDDKGILR.[Q]		P35700	P35700 [129-140]		2.33	1.62	1	3	10	1	High	1359.8		680.403	453.938		29.4157	29.1377		0.0002732	0.0006807		5.814e-07	0.00117
	[K].IGYPAPNFK.[A]		P35700	P35700 [8-16]		2.25	1.83	1	4	7	0	High	1006.54		503.772	503.771		22.5658	22.6667		0.0002732	0.0006807		0.001075	0.002205
	[K].KQGGLGPMNIPLISDPKR.[T]	1xOxidation [M8]	P35700	P35700 [93-110]		3.6	3.39	1	4	12	2	High	1937.06		485.022	646.36		23.1975	22.95		0.0002732	0.0006807		7.192e-09	3.996e-06
n/a	High	High	Destrin OS=Mus musculus OX=10090 GN=Dstn PE=1 SV=3	Master Protein	Q9R0P5	Dstn	mmu:56431; Q9R0P5		7.39	2.89		2	2		3	3	2	15	165	18.5
	Annotated Sequence	Modifications	Master Protein Accessions	Positions in Master Proteins	XCorr (by Search Engine): A3 Sequest HT	XCorr (by Search Engine): B3 Sequest HT	XCorr (by Search Engine): C3 Sequest HT	# Protein Groups	# Proteins	# PSMs	# Missed Cleavages	Confidence	Theo. MH+ [Da]	m/z [Da] (by Search Engine): A3 Sequest HT	m/z [Da] (by Search Engine): B3 Sequest HT	m/z [Da] (by Search Engine): C3 Sequest HT	RT [min] (by Search Engine): A3 Sequest HT	RT [min] (by Search Engine): B3 Sequest HT	RT [min] (by Search Engine): C3 Sequest HT	Percolator q-Value (by Search Engine): A3 Sequest HT	Percolator q-Value (by Search Engine): B3 Sequest HT	Percolator q-Value (by Search Engine): C3 Sequest HT	Percolator PEP (by Search Engine): A3 Sequest HT	Percolator PEP (by Search Engine): B3 Sequest HT	Percolator PEP (by Search Engine): C3 Sequest HT
	[-].MASGVQVADEVCR.[I]	1xCarbamidomethyl [C12]; 1xMet-loss+Acetyl [N-Term]	Q9R0P5	Q9R0P5 [1-13]		2.92	2.89	1	1	4	0	High	1332.62		666.814	666.815		24.0303	23.9717		0.0002732	0.0006807		2.525e-07	2.108e-07
	[R].YALYDASFETK.[E]		Q9R0P5	Q9R0P5 [82-92]		2	1.44	1	1	2	0	High	1307.62		654.311	654.312		25.3101	25.2583		0.0002732	0.0006807		2.756e-07	0.00427
n/a	High	n/a	Cytospin-A OS=Mus musculus OX=10090 GN=Specc1l PE=1 SV=1	Master Protein	A0A0R4J0J8	Specc1l	A0A0R4J0J8		8.7			5			6		5	6	1135	126.5
	Annotated Sequence	Modifications	Master Protein Accessions	Positions in Master Proteins	XCorr (by Search Engine): A3 Sequest HT	XCorr (by Search Engine): B3 Sequest HT	XCorr (by Search Engine): C3 Sequest HT	# Protein Groups	# Proteins	# PSMs	# Missed Cleavages	Confidence	Theo. MH+ [Da]	m/z [Da] (by Search Engine): A3 Sequest HT	m/z [Da] (by Search Engine): B3 Sequest HT	m/z [Da] (by Search Engine): C3 Sequest HT	RT [min] (by Search Engine): A3 Sequest HT	RT [min] (by Search Engine): B3 Sequest HT	RT [min] (by Search Engine): C3 Sequest HT	Percolator q-Value (by Search Engine): A3 Sequest HT	Percolator q-Value (by Search Engine): B3 Sequest HT	Percolator q-Value (by Search Engine): C3 Sequest HT	Percolator PEP (by Search Engine): A3 Sequest HT	Percolator PEP (by Search Engine): B3 Sequest HT	Percolator PEP (by Search Engine): C3 Sequest HT
	[K].SFDSASQVPNAAAAAIPR.[T]		A0A0R4J0J8	A0A0R4J0J8 [865-882]		2.26		1	2	2	0	High	1772.89		886.949			25.4478			0.0002732			1.454e-07
	[R].RSSTSSEPTPTVK.[T]		A0A0R4J0J8	A0A0R4J0J8 [848-860]		1.73		1	2	1	1	High	1376.7		459.572			14.6687			0.0002732			0.003425
	[R].SSTSSEPTPTVK.[T]		A0A0R4J0J8	A0A0R4J0J8 [849-860]		1.83		1	2	1	0	High	1220.6		610.804			15.6457			0.0002732			0.0006932
	[R].TSSTSRPASLPR.[V]		A0A0R4J0J8	A0A0R4J0J8 [938-949]		2.54		1	2	1	0	High	1259.67		420.562			15.9458			0.0002732			8.263e-06
	[R].HSISGPISTSKPLTALSDKR.[S]		A0A0R4J0J8	A0A0R4J0J8 [904-923]		2.26		1	2	1	1	High	2095.15		524.544			21.6935			0.0002732			0.0002686
n/a	High	High	Triosephosphate isomerase OS=Mus musculus OX=10090 GN=Tpi1 PE=1 SV=1	Master Protein	H7BXC3	Tpi1	H7BXC3		18.48	15.29		6	5		9	7	6	40	167	18
	Annotated Sequence	Modifications	Master Protein Accessions	Positions in Master Proteins	XCorr (by Search Engine): A3 Sequest HT	XCorr (by Search Engine): B3 Sequest HT	XCorr (by Search Engine): C3 Sequest HT	# Protein Groups	# Proteins	# PSMs	# Missed Cleavages	Confidence	Theo. MH+ [Da]	m/z [Da] (by Search Engine): A3 Sequest HT	m/z [Da] (by Search Engine): B3 Sequest HT	m/z [Da] (by Search Engine): C3 Sequest HT	RT [min] (by Search Engine): A3 Sequest HT	RT [min] (by Search Engine): B3 Sequest HT	RT [min] (by Search Engine): C3 Sequest HT	Percolator q-Value (by Search Engine): A3 Sequest HT	Percolator q-Value (by Search Engine): B3 Sequest HT	Percolator q-Value (by Search Engine): C3 Sequest HT	Percolator PEP (by Search Engine): A3 Sequest HT	Percolator PEP (by Search Engine): B3 Sequest HT	Percolator PEP (by Search Engine): C3 Sequest HT
	[K].VIADNVKDWSK.[V]		H7BXC3	H7BXC3 [68-78]		3.05	2.59	1	2	2	1	High	1274.67		425.562	425.562		20.6911	20.5977		0.0002732	0.0006807		3.344e-05	1.882e-05
	[K].VVLAYEPVWAIGTGK.[T]		H7BXC3	H7BXC3 [79-93]		2.43	1.95	1	2	4	0	High	1602.89		801.949	801.949		30.6716	30.572		0.0002732	0.0006807		3.185e-07	4.367e-06
	[K].TATPQQAQEVHEK.[L]		H7BXC3	H7BXC3 [94-106]		2.56	2.08	1	2	2	0	High	1466.72		489.58	489.579		14.5059	14.4287		0.0002732	0.0006807		7.408e-06	6.46e-05
	[K].SNVNDGVAQSTR.[I]		H7BXC3	H7BXC3 [113-124]		2.96	2.22	1	2	4	0	High	1247.6		624.302	624.302		15.2737	15.1984		0.0002732	0.0006807		9.301e-08	2.808e-05
	[K].TATPQQAQEVHEKLR.[G]		H7BXC3	H7BXC3 [94-108]		3.27	2.62	1	2	2	1	High	1735.91		434.733	434.732		17.2448	17.1118		0.0002732	0.0006807		2.29e-05	0.0002641
	[R].IIYGGSVTGATCK.[E]	1xCarbamidomethyl [C12]	H7BXC3	H7BXC3 [125-137]		1.59		1	2	2	0	High	1326.67		663.84			20.5825			0.0002732			5.263e-06
n/a	High	High	Heat shock 70 kDa protein 1A OS=Mus musculus OX=10090 GN=Hspa1a PE=1 SV=2	Master Protein	Q61696	Hspa1a	mmu:193740; Q61696; Q61697; Q7TQD8; Q9QWJ5		18.31	12.26		3	6		7	11	3	10	641	70
	Annotated Sequence	Modifications	Master Protein Accessions	Positions in Master Proteins	XCorr (by Search Engine): A3 Sequest HT	XCorr (by Search Engine): B3 Sequest HT	XCorr (by Search Engine): C3 Sequest HT	# Protein Groups	# Proteins	# PSMs	# Missed Cleavages	Confidence	Theo. MH+ [Da]	m/z [Da] (by Search Engine): A3 Sequest HT	m/z [Da] (by Search Engine): B3 Sequest HT	m/z [Da] (by Search Engine): C3 Sequest HT	RT [min] (by Search Engine): A3 Sequest HT	RT [min] (by Search Engine): B3 Sequest HT	RT [min] (by Search Engine): C3 Sequest HT	Percolator q-Value (by Search Engine): A3 Sequest HT	Percolator q-Value (by Search Engine): B3 Sequest HT	Percolator q-Value (by Search Engine): C3 Sequest HT	Percolator PEP (by Search Engine): A3 Sequest HT	Percolator PEP (by Search Engine): B3 Sequest HT	Percolator PEP (by Search Engine): C3 Sequest HT
	[K].VQVNYKGESR.[S]		Q61696	Q61696 [103-112]			1.73	1	2	1	1	High	1179.61			393.875			15.5014			0.000998			0.01491
	[R].TTPSYVAFTDTERLIGDAAK.[N]		Q61696; P63017	Q61696 [37-56]; P63017 [37-56]		4.92	3.4	2	7	4	1	High	2156.09		719.367	719.365		29.4224	29.2796		0.0002732	0.0006807		1.803e-10	4.422e-07
	[R].TTPSYVAFTDTER.[L]		Q61696; P63017	Q61696 [37-49]; P63017 [37-49]		2.18	2.66	2	7	7	0	High	1487.7		744.354	744.354		23.7133	23.6668		0.0002732	0.0006807		1.039e-06	2.87e-05
	[K].DAGVIAGLNVLR.[I]		Q61696	Q61696 [160-171]		1.43	1.58	1	3	1	0	High	1197.69		599.345	599.351		29.2776	29.1897		0.02774	0.0006807		0.283	0.002778
	[R].IINEPTAAAIAYGLDR.[T]		Q61696	Q61696 [172-187]			1.8	1	2	2	0	High	1687.9			844.457			28.285			0.0006807			1.039e-05
	[K].ITITNDKGR.[L]		Q61696; P63017	Q61696 [501-509]; P63017 [501-509]		1.63	1.97	2	6	3	1	High	1017.57		509.288	509.289		15.1173	14.981		0.0002732	0.0006807		0.0003342	0.001033
n/a	n/a	High	Proteasomal ubiquitin receptor ADRM1 OS=Mus musculus OX=10090 GN=Adrm1 PE=1 SV=2	Master Protein	Q9JKV1	Adrm1	mmu:56436; Q3UKZ8; Q8BPH8; Q922A7; Q9JKV1			5.09			2			3	2	8	407	42
	Annotated Sequence	Modifications	Master Protein Accessions	Positions in Master Proteins	XCorr (by Search Engine): A3 Sequest HT	XCorr (by Search Engine): B3 Sequest HT	XCorr (by Search Engine): C3 Sequest HT	# Protein Groups	# Proteins	# PSMs	# Missed Cleavages	Confidence	Theo. MH+ [Da]	m/z [Da] (by Search Engine): A3 Sequest HT	m/z [Da] (by Search Engine): B3 Sequest HT	m/z [Da] (by Search Engine): C3 Sequest HT	RT [min] (by Search Engine): A3 Sequest HT	RT [min] (by Search Engine): B3 Sequest HT	RT [min] (by Search Engine): C3 Sequest HT	Percolator q-Value (by Search Engine): A3 Sequest HT	Percolator q-Value (by Search Engine): B3 Sequest HT	Percolator q-Value (by Search Engine): C3 Sequest HT	Percolator PEP (by Search Engine): A3 Sequest HT	Percolator PEP (by Search Engine): B3 Sequest HT	Percolator PEP (by Search Engine): C3 Sequest HT
	[-].MTTSGALFPSLVPGSR.[G]	1xMet-loss+Acetyl [N-Term]	Q9JKV1	Q9JKV1 [1-16]			1.73	1	3	2	0	High	1531.81			766.409			32.6362			0.0006807			0.0001231
	[R].SQSAAVTPSSSTSSAR.[A]		Q9JKV1	Q9JKV1 [211-226]			1.74	1	2	1	0	High	1523.73			762.368			15.2656			0.0006807			0.0001073
n/a	High	High	Catenin delta-1 OS=Mus musculus OX=10090 GN=Ctnnd1 PE=1 SV=1	Master Protein	E9Q906	Ctnnd1	E9Q906		20.11	21.96		9	8		17	12	11	17	839	93.4
	Annotated Sequence	Modifications	Master Protein Accessions	Positions in Master Proteins	XCorr (by Search Engine): A3 Sequest HT	XCorr (by Search Engine): B3 Sequest HT	XCorr (by Search Engine): C3 Sequest HT	# Protein Groups	# Proteins	# PSMs	# Missed Cleavages	Confidence	Theo. MH+ [Da]	m/z [Da] (by Search Engine): A3 Sequest HT	m/z [Da] (by Search Engine): B3 Sequest HT	m/z [Da] (by Search Engine): C3 Sequest HT	RT [min] (by Search Engine): A3 Sequest HT	RT [min] (by Search Engine): B3 Sequest HT	RT [min] (by Search Engine): C3 Sequest HT	Percolator q-Value (by Search Engine): A3 Sequest HT	Percolator q-Value (by Search Engine): B3 Sequest HT	Percolator q-Value (by Search Engine): C3 Sequest HT	Percolator PEP (by Search Engine): A3 Sequest HT	Percolator PEP (by Search Engine): B3 Sequest HT	Percolator PEP (by Search Engine): C3 Sequest HT
	[K].SDFQVNLNNASR.[S]		E9Q906	E9Q906 [740-751]		2.13	2.13	1	17	4	0	High	1364.66		682.832	682.831		22.5048	22.4187		0.0002732	0.0006807		0.001347	2.293e-06
	[R].NLAVDAR.[N]		E9Q906	E9Q906 [629-635]		1.58	1.66	1	17	6	0	High	758.416		379.711	379.711		16.883	16.6962		0.0002732	0.000998		0.006207	0.01257
	[R].VGGSSVDLHR.[F]		E9Q906	E9Q906 [164-173]			2.36	1	16	1	0	High	1026.53			513.77			16.1985			0.0006807			1.469e-05
	[R].YQEALPTVANSTGPHAASCFGAK.[K]	1xCarbamidomethyl [C19]	E9Q906	E9Q906 [499-521]		2.7	3.24	1	17	2	0	High	2377.12		793.047	793.045		23.2641	23.1822		0.0002732	0.0006807		3.002e-06	2.475e-08
	[R].TVQPVPMGPDGLPVDASAVSNNYIQTLGR.[D]	1xOxidation [M7]	E9Q906	E9Q906 [51-79]		1.81		1	16	1	0	High	3012.51		1004.84			30.4642			0.0002732			0.0001473
	[KR].GKKPTEDPANDTVDFPKR.[T]		E9Q906	E9Q906 [525-542]		2.12		1	17	1	2	High	2015.02		504.511			18.2388			0.0002732			2.539e-05
	[K].ALSAIAELLTSEHER.[V]		E9Q906	E9Q906 [604-618]		2.24		1	17	2	0	High	1639.86		547.293			28.8919			0.0002732			4.828e-05
	[K].HAIPNLVK.[N]		E9Q906	E9Q906 [643-650]		2.33	2.23	1	17	3	0	High	891.541		446.274	446.274		19.5654	19.3847		0.0002732	0.0006807		0.002577	0.0003535
	[R].GSLASLDSLRK.[G]		E9Q906	E9Q906 [244-254]		2.27	2.09	1	17	3	1	High	1146.65		382.887	382.887		21.6089	21.4329		0.0002732	0.0006807		0.0008816	0.0003237
	[R].GYELLFQPEVVR.[I]		E9Q906	E9Q906 [548-559]		2.69	2.26	1	17	5	0	High	1449.77		725.392	725.391		29.8768	29.7868		0.0002732	0.0006807		1.03e-07	0.0001006
	[K].KSDFQVNLNNASR.[S]		E9Q906	E9Q906 [739-751]			1.47	1	17	1	1	High	1492.75			498.256			20.2462			0.003417			0.07033
n/a	High	High	5'-3' exoribonuclease 2 OS=Mus musculus OX=10090 GN=Xrn2 PE=1 SV=1	Master Protein	Q9DBR1	Xrn2	mmu:24128; Q3TI26; Q3TKF2; Q3UZT9; Q61489; Q99KS7; Q9DBR1		1.69	0		2	3		2	3	4	6	951	108.6
	Annotated Sequence	Modifications	Master Protein Accessions	Positions in Master Proteins	XCorr (by Search Engine): A3 Sequest HT	XCorr (by Search Engine): B3 Sequest HT	XCorr (by Search Engine): C3 Sequest HT	# Protein Groups	# Proteins	# PSMs	# Missed Cleavages	Confidence	Theo. MH+ [Da]	m/z [Da] (by Search Engine): A3 Sequest HT	m/z [Da] (by Search Engine): B3 Sequest HT	m/z [Da] (by Search Engine): C3 Sequest HT	RT [min] (by Search Engine): A3 Sequest HT	RT [min] (by Search Engine): B3 Sequest HT	RT [min] (by Search Engine): C3 Sequest HT	Percolator q-Value (by Search Engine): A3 Sequest HT	Percolator q-Value (by Search Engine): B3 Sequest HT	Percolator q-Value (by Search Engine): C3 Sequest HT	Percolator PEP (by Search Engine): A3 Sequest HT	Percolator PEP (by Search Engine): B3 Sequest HT	Percolator PEP (by Search Engine): C3 Sequest HT
	[R].NSPGCQVASNPR.[Q]	1xCarbamidomethyl [C5]	Q9DBR1	Q9DBR1 [447-458]		1.69	1.41	1	1	2	0	High	1286.59		643.799	643.799		15.1754	15.0988		0.0002732	0.0006807		2.366e-06	0.0008529
	[R].SVGAEPLLPWNR.[M]		Q9DBR1	Q9DBR1 [884-895]			1.6	1	1	1	0	High	1338.72			669.862			27.9484			0.0006807			0.001448
	[R].DQPAFTPSGILTPHALGSR.[N]		Q9DBR1	Q9DBR1 [428-446]		1.48		1	1	1	0	High	1965.02		655.677			27.6455			0.0002732			0.005106
	[R].AALEEVYPDLTPEENRR.[N]		Q9DBR1	Q9DBR1 [660-676]			1.54	1	1	1	1	High	2001.99			668.001			24.4744			0.000998			0.008451
n/a	High	High	DNA replication licensing factor MCM3 OS=Mus musculus OX=10090 GN=Mcm3 PE=1 SV=2	Master Protein	P25206	Mcm3	mmu:17215; P25206; Q61492		60.77	67.56		17	22		34	53	23	30	812	91.5
	Annotated Sequence	Modifications	Master Protein Accessions	Positions in Master Proteins	XCorr (by Search Engine): A3 Sequest HT	XCorr (by Search Engine): B3 Sequest HT	XCorr (by Search Engine): C3 Sequest HT	# Protein Groups	# Proteins	# PSMs	# Missed Cleavages	Confidence	Theo. MH+ [Da]	m/z [Da] (by Search Engine): A3 Sequest HT	m/z [Da] (by Search Engine): B3 Sequest HT	m/z [Da] (by Search Engine): C3 Sequest HT	RT [min] (by Search Engine): A3 Sequest HT	RT [min] (by Search Engine): B3 Sequest HT	RT [min] (by Search Engine): C3 Sequest HT	Percolator q-Value (by Search Engine): A3 Sequest HT	Percolator q-Value (by Search Engine): B3 Sequest HT	Percolator q-Value (by Search Engine): C3 Sequest HT	Percolator PEP (by Search Engine): A3 Sequest HT	Percolator PEP (by Search Engine): B3 Sequest HT	Percolator PEP (by Search Engine): C3 Sequest HT
	[R].SKDVFEQLAR.[S]		P25206	P25206 [292-301]		2.48	2.5	1	1	12	1	High	1192.63		596.819	596.82		22.2029	22.067		0.0002732	0.0006807		5.346e-05	0.0002337
	[R].RLEAGAMVLADR.[G]	1xOxidation [M7]	P25206	P25206 [392-403]			1.88	1	1	1	1	High	1317.69			439.904			20.549			0.003417			0.07607
	[-].MAGTVVLDDVELREAQR.[D]	1xMet-loss+Acetyl [N-Term]	P25206	P25206 [1-17]			1.47	1	1	1	1	High	1812.95			604.986			28.5406			0.001409			0.03573
	[-].MAGTVVLDDVELR.[E]	1xMet-loss+Acetyl [N-Term]	P25206	P25206 [1-13]		2.37	2.48	1	1	9	0	High	1328.71		664.856	664.856		31.5985	31.6352		0.0002732	0.0006807		7.723e-07	2.854e-06
	[R].NREEPFSSEEIQACLSR.[M]	1xCarbamidomethyl [C14]	P25206	P25206 [779-795]		4.39	4.24	1	1	4	1	High	2051.95		684.653	684.653		24.9125	24.8134		0.0002732	0.0006807		1.078e-09	1.943e-08
	[R].YVLCTAPR.[A]	1xCarbamidomethyl [C4]	P25206	P25206 [357-364]		1.47	1.47	1	1	2	0	High	979.503		490.255	490.255		19.9345	19.8406		0.001835	0.000998		0.03249	0.02025
	[R].SVDVILDDDLVDKVKPGDR.[I]		P25206	P25206 [216-234]		2.87	1.91	1	1	2	1	High	2098.1		700.039	700.04		26.5928	26.451		0.0002732	0.0006807		1.871e-06	0.0008681
	[R].SVHYCPATKK.[T]	1xCarbamidomethyl [C5]	P25206	P25206 [144-153]		2.05	1.85	1	1	4	1	High	1190.6		397.538	397.538		13.7553	13.5078		0.0002732	0.000998		0.008654	0.009316
	[K].TRSKDVFEQLAR.[S]		P25206	P25206 [290-301]		1.43	1.69	1	1	3	2	High	1449.78		483.932	483.932		21.7163	21.4977		0.001626	0.003801		0.02861	0.0838
	[R].TVLIACNVK.[Q]	1xCarbamidomethyl [C6]	P25206	P25206 [258-266]		2.18	1.94	1	1	6	0	High	1017.58		509.292	509.292		20.7821	20.6856		0.0002732	0.0006807		0.0002623	0.002668
	[R].TLETLIR.[L]		P25206	P25206 [617-623]		2.22	1.43	1	1	6	0	High	845.509		423.258	423.258		23.2105	23.248		0.0002732	0.0006807		0.0057	0.003281
	[R].ELISDNQYR.[L]		P25206	P25206 [38-46]		1.51	1.77	1	1	4	0	High	1137.55		569.281	569.281		20.1665	20.0842		0.0002732	0.0006807		0.0005562	0.004212
	[R].CSVLAAANPVYGR.[Y]	1xCarbamidomethyl [C1]	P25206	P25206 [446-458]		1.8	2.19	1	1	2	0	High	1377.69		689.353	689.354		23.8649	23.7183		0.0002732	0.0006807		0.004205	0.002077
	[K].CSLVRPK.[V]	1xCarbamidomethyl [C1]	P25206	P25206 [134-140]			1.42	1	1	1	0	High	859.482			430.244			14.9615			0.003417			0.07502
	[K].DIQPAFSADDIAK.[I]		P25206	P25206 [271-283]		2.39	2.81	1	1	5	0	High	1390.68		695.846	695.845		25.3068	25.255		0.0002732	0.0006807		2.675e-06	1.797e-05
	[R].GDINILLIGDPSVAK.[S]		P25206	P25206 [337-351]			2.02	1	1	2	0	High	1524.86			762.936			30.4237			0.0006807			9.541e-05
	[K].GCYTSGTFR.[T]	1xCarbamidomethyl [C2]	P25206	P25206 [249-257]			1.45	1	1	1	0	High	1048.45			524.73			18.5865			0.000998			0.02454
	[K].APAGQLPR.[S]		P25206	P25206 [208-215]		1.55		1	1	1	0	High	809.463		405.235			16.5436			0.001187			0.02106
	[K].IIKPTLTQESAAYIAEEYSR.[L]		P25206	P25206 [577-596]		3.85	3.32	1	1	8	0	High	2283.19		761.734	761.733		27.3807	27.3341		0.0002732	0.0006807		7.125e-09	7.369e-08
	[R].LIVSVNDLR.[R]		P25206	P25206 [47-55]		1.99	2.59	1	1	5	0	High	1028.61		514.807	514.809		25.2595	25.1579		0.0002732	0.0006807		0.0004191	0.001085
	[R].LIVSVNDLRR.[K]		P25206	P25206 [47-56]		2.49	2.07	1	1	4	1	High	1184.71		395.575	395.575		23.0772	22.9661		0.0002732	0.0006807		9.349e-05	0.0001639
	[R].IQVVGTYR.[C]		P25206	P25206 [235-242]		1.52	1.57	1	1	3	0	High	935.531		468.269	468.269		20.2686	20.188		0.0002732	0.000998		0.004528	0.02508
	[R].GSSGVGLTAAVTTDQETGER.[R]		P25206	P25206 [372-391]			1.54	1	1	1	0	High	1935.93			968.468			22.548			0.0006807			0.0001523
n/a	High	High	Protein disulfide-isomerase A6 OS=Mus musculus OX=10090 GN=Pdia6 PE=1 SV=1	Master Protein	Q3TML0	Pdia6	mmu:71853; Q3TML0		25.71	17.21		7	6		11	9	7	23	445	48.7
	Annotated Sequence	Modifications	Master Protein Accessions	Positions in Master Proteins	XCorr (by Search Engine): A3 Sequest HT	XCorr (by Search Engine): B3 Sequest HT	XCorr (by Search Engine): C3 Sequest HT	# Protein Groups	# Proteins	# PSMs	# Missed Cleavages	Confidence	Theo. MH+ [Da]	m/z [Da] (by Search Engine): A3 Sequest HT	m/z [Da] (by Search Engine): B3 Sequest HT	m/z [Da] (by Search Engine): C3 Sequest HT	RT [min] (by Search Engine): A3 Sequest HT	RT [min] (by Search Engine): B3 Sequest HT	RT [min] (by Search Engine): C3 Sequest HT	Percolator q-Value (by Search Engine): A3 Sequest HT	Percolator q-Value (by Search Engine): B3 Sequest HT	Percolator q-Value (by Search Engine): C3 Sequest HT	Percolator PEP (by Search Engine): A3 Sequest HT	Percolator PEP (by Search Engine): B3 Sequest HT	Percolator PEP (by Search Engine): C3 Sequest HT
	[K].NLEPEWAAAATEVKEQTK.[G]	1xDeamidated [N1]	Q3TML0	Q3TML0 [200-217]		2.75		1	2	1	1	High	2015.99		672.674			25.9062			0.0002732			2.876e-05
	[K].NLEPEWAAAATEVKEQTK.[G]		Q3TML0	Q3TML0 [200-217]		3.37	2.44	1	2	2	1	High	2015.01		672.34	672.341		25.9062	25.7346		0.0002732	0.0006807		7.743e-07	6.272e-05
	[R].TGEAIVDAALSALR.[Q]		Q3TML0	Q3TML0 [124-137]		2.22		1	2	1	0	High	1386.76		693.883			32.5907			0.0002732			2.002e-05
	[K].AATALKDVVK.[V]		Q3TML0	Q3TML0 [73-82]		3.11	2.89	1	2	3	1	High	1015.61		508.311	508.31		18.3755	18.2866		0.0002732	0.0006807		3.594e-06	4.265e-06
	[K].IFQKGESPVDYDGGR.[T]		Q3TML0	Q3TML0 [247-261]		2.21	2.83	1	2	3	1	High	1667.8		556.606	556.609		20.8606	20.7456		0.0002732	0.0006807		0.0002935	7.228e-05
	[K].GSFSEQGINEFLR.[E]		Q3TML0	Q3TML0 [379-391]		2.71	1.48	1	2	4	0	High	1483.72		742.362	742.364		28.2806	28.1562		0.0002732	0.0006807		2.698e-07	0.0004484
	[R].GSTAPVGGGSFPTITPR.[E]		Q3TML0	Q3TML0 [398-414]		2.24	1.68	1	2	2	0	High	1601.83		801.418	801.418		24.5171	24.4731		0.0002732	0.0006807		1.758e-06	3.149e-05
	[K].LAAVDATMNQVLASR.[Y]	1xOxidation [M8]	Q3TML0	Q3TML0 [222-236]		2.63	2.62	1	1	4	0	High	1575.82		788.412	788.411		22.8055	22.782		0.0002732	0.0006807		3.258e-07	1.878e-07
n/a	High	n/a	Tropomyosin alpha-1 chain OS=Mus musculus OX=10090 GN=Tpm1 PE=1 SV=1	Master Protein	E9Q456	Tpm1	E9Q456		101.9			18			47		8	57	248	28.7
	Annotated Sequence	Modifications	Master Protein Accessions	Positions in Master Proteins	XCorr (by Search Engine): A3 Sequest HT	XCorr (by Search Engine): B3 Sequest HT	XCorr (by Search Engine): C3 Sequest HT	# Protein Groups	# Proteins	# PSMs	# Missed Cleavages	Confidence	Theo. MH+ [Da]	m/z [Da] (by Search Engine): A3 Sequest HT	m/z [Da] (by Search Engine): B3 Sequest HT	m/z [Da] (by Search Engine): C3 Sequest HT	RT [min] (by Search Engine): A3 Sequest HT	RT [min] (by Search Engine): B3 Sequest HT	RT [min] (by Search Engine): C3 Sequest HT	Percolator q-Value (by Search Engine): A3 Sequest HT	Percolator q-Value (by Search Engine): B3 Sequest HT	Percolator q-Value (by Search Engine): C3 Sequest HT	Percolator PEP (by Search Engine): A3 Sequest HT	Percolator PEP (by Search Engine): B3 Sequest HT	Percolator PEP (by Search Engine): C3 Sequest HT
	[R].QLEEQLR.[I]		E9Q456; E9Q450	E9Q456 [156-162]; E9Q450 [192-198]		1.55		2	6	1	0	High	915.489		458.248			18.1388			0.006635			0.1046
	[R].RIQLVEEELDRAQER.[L-]		E9Q456; D3Z6I8; E9Q5J9; E9Q450	E9Q456 [55-69]; D3Z6I8 [55-69]; E9Q5J9 [92-106]; E9Q450 [91-105]		3.12		4	25	5	2	High	1883.99		628.67			24.1548			0.0002732			1.384e-10
	[-].MAGSSSLEAVRR.[K]	1xMet-loss+Acetyl [N-Term]	E9Q456	E9Q456 [1-12]		2.38		1	7	1	1	High	1174.62		587.814			19.5769			0.0002732			2.415e-05
	[-].MAGSSSLEAVR.[R]	1xMet-loss+Acetyl [N-Term]	E9Q456	E9Q456 [1-11]		3.39		1	7	4	0	High	1018.52		509.762			21.9584			0.0002732			1.189e-05
	[R].SLQEQADAAEERAGSLQR.[E]		E9Q456	E9Q456 [16-33]		2.48		1	7	2	1	High	1958.95		653.656			22.5504			0.0002732			0.0003102
	[R].SLQEQADAAEER.[A]		E9Q456	E9Q456 [16-27]		2.85		1	7	2	0	High	1346.62		673.813			18.3207			0.0002732			1.762e-06
	[K].EAETRAEFAER.[ST]		E9Q456; D3Z6I8; E9Q5J9; E9Q450; Q6IRU2	E9Q456 [198-208]; D3Z6I8 [198-208]; E9Q5J9 [235-245]; E9Q450 [234-244]; Q6IRU2 [198-208]		2.07		5	25	1	1	High	1308.62		436.877			16.7408			0.0002732			0.0005461
	[R].ETAEADVASLNRR.[I]		E9Q456	E9Q456 [43-55]		1.87		1	6	1	1	High	1431.72		477.911			19.1312			0.001187			0.02183
	[R].ETAEADVASLNR.[R]		E9Q456	E9Q456 [43-54]		1.7		1	6	1	0	High	1275.62		638.312			20.4228			0.0002732			1.579e-05
	[R].AELSEGQVR.[Q]		E9Q456; E9Q450	E9Q456 [147-155]; E9Q450 [183-191]		1.68		2	6	1	0	High	988.506		494.757			16.8094			0.0007502			0.01848
	[R].AEERAELSEGQVR.[Q]		E9Q456; E9Q450	E9Q456 [143-155]; E9Q450 [179-191]		1.71		2	6	1	1	High	1473.73		491.914			17.2045			0.0002732			0.008518
	[R].AQKDEEKMEIQEIQLK.[E]	1xOxidation [M8]	E9Q456; E9Q450	E9Q456 [98-113]; E9Q450 [134-149]		2.09		2	15	1	2	High	1976		494.755			20.2321			0.002577			0.04882
	[K].LRETAEADVASLNR.[R]		E9Q456	E9Q456 [41-54]		1.88		1	6	1	1	High	1544.8		515.605			20.591			0.0002732			0.00243
	[R].IQLVEEELDRAQER.[L-]		E9Q456; D3Z6I8; E9Q5J9; E9Q450	E9Q456 [56-69]; D3Z6I8 [56-69]; E9Q5J9 [93-106]; E9Q450 [92-105]		2.94		4	25	5	1	High	1727.89		864.451			24.2515			0.0002732			6.178e-12
	[K].HIAEDADRKYEEVAR.[K]		E9Q456; E9Q450	E9Q456 [117-131]; E9Q450 [153-167]		4.7		2	15	11	2	High	1801.88		451.226			19.0135			0.0002732			4.713e-11
	[R].LATALQKLEEAEKAADESER.[GW]		E9Q456; D3Z6I8; E9Q5J9; E9Q450	E9Q456 [70-89]; D3Z6I8 [70-89]; E9Q5J9 [107-126]; E9Q450 [106-125]		5.23		4	24	7	2	High	2202.12		551.286			25.8905			0.0002732			4.393e-15
	[R].LATALQKLEEAEK.[A]		E9Q456; D3Z6I8; E9Q5J9; E9Q450	E9Q456 [70-82]; D3Z6I8 [70-82]; E9Q5J9 [107-119]; E9Q450 [106-118]		2.92		4	24	1	1	High	1443.81		481.94			23.7635			0.0002732			3.391e-06
	[R].KLRETAEADVASLNR.[R]		E9Q456	E9Q456 [40-54]		4.09		1	6	1	2	High	1672.9		558.304			21.4828			0.0002732			7.923e-07
n/a	High	High	Multifunctional protein ADE2 OS=Mus musculus OX=10090 GN=Paics PE=1 SV=4	Master Protein	Q9DCL9	Paics	mmu:67054; Q9CQ38; Q9DCL9		6.24	9.89		3	3		4	6	3	10	425	47
	Annotated Sequence	Modifications	Master Protein Accessions	Positions in Master Proteins	XCorr (by Search Engine): A3 Sequest HT	XCorr (by Search Engine): B3 Sequest HT	XCorr (by Search Engine): C3 Sequest HT	# Protein Groups	# Proteins	# PSMs	# Missed Cleavages	Confidence	Theo. MH+ [Da]	m/z [Da] (by Search Engine): A3 Sequest HT	m/z [Da] (by Search Engine): B3 Sequest HT	m/z [Da] (by Search Engine): C3 Sequest HT	RT [min] (by Search Engine): A3 Sequest HT	RT [min] (by Search Engine): B3 Sequest HT	RT [min] (by Search Engine): C3 Sequest HT	Percolator q-Value (by Search Engine): A3 Sequest HT	Percolator q-Value (by Search Engine): B3 Sequest HT	Percolator q-Value (by Search Engine): C3 Sequest HT	Percolator PEP (by Search Engine): A3 Sequest HT	Percolator PEP (by Search Engine): B3 Sequest HT	Percolator PEP (by Search Engine): C3 Sequest HT
	[-].MATAVVVNIGKK.[L]	1xMet-loss+Acetyl [N-Term]	Q9DCL9	Q9DCL9 [1-12]		2.49	2.46	1	3	5	1	High	1141.69		571.351	571.351		23.4258	23.3686		0.0002732	0.0006807		4.908e-06	2.448e-05
	[R].VLLQSKDQITAGNAAR.[K]		Q9DCL9	Q9DCL9 [31-46]		3.75	3.29	1	3	3	1	High	1684.93		562.316	562.315		20.1166	20.0339		0.0002732	0.0006807		3.371e-10	8.919e-07
	[R].VTSAHKGPDETLR.[I]		Q9DCL9	Q9DCL9 [299-311]		1.43	1.44	1	1	2	1	High	1410.73		470.916	470.916		15.0866	14.8699		0.002577	0.0006807		0.05296	0.002488
n/a	High	High	Endoplasmic reticulum chaperone BiP OS=Mus musculus OX=10090 GN=Hspa5 PE=1 SV=3	Master Protein	P20029	Hspa5	mmu:14828; O35642; P20029; Q3UFF2; Q61630		13.01	11.41		5	4		8	7	5	11	655	72.4
	Annotated Sequence	Modifications	Master Protein Accessions	Positions in Master Proteins	XCorr (by Search Engine): A3 Sequest HT	XCorr (by Search Engine): B3 Sequest HT	XCorr (by Search Engine): C3 Sequest HT	# Protein Groups	# Proteins	# PSMs	# Missed Cleavages	Confidence	Theo. MH+ [Da]	m/z [Da] (by Search Engine): A3 Sequest HT	m/z [Da] (by Search Engine): B3 Sequest HT	m/z [Da] (by Search Engine): C3 Sequest HT	RT [min] (by Search Engine): A3 Sequest HT	RT [min] (by Search Engine): B3 Sequest HT	RT [min] (by Search Engine): C3 Sequest HT	Percolator q-Value (by Search Engine): A3 Sequest HT	Percolator q-Value (by Search Engine): B3 Sequest HT	Percolator q-Value (by Search Engine): C3 Sequest HT	Percolator PEP (by Search Engine): A3 Sequest HT	Percolator PEP (by Search Engine): B3 Sequest HT	Percolator PEP (by Search Engine): C3 Sequest HT
	[K].NQLTSNPENTVFDAKR.[L]		P20029	P20029 [83-98]			1.95	1	1	2	1	High	1833.91			611.975			21.6644			0.0006807			0.0008915
	[K].VTHAVVTVPAYFNDAQR.[Q]	1xDeamidated [N13]	P20029	P20029 [166-182]		1.58		1	1	1	0	High	1888.96		630.329			24.5144			0.003149			0.05843
	[K].VTHAVVTVPAYFNDAQR.[Q]		P20029	P20029 [166-182]		2.83	2.47	1	1	3	0	High	1887.97		629.996	629.995		24.5588	24.4717		0.0002732	0.0006807		2.241e-05	8.503e-05
	[R].IINEPTAAAIAYGLDKR.[E]		P20029	P20029 [199-215]		3.37	2.92	1	1	2	1	High	1816		606.004	606.004		26.1639	26.0473		0.0002732	0.0006807		6.797e-09	2.064e-06
	[R].IINEPTAAAIAYGLDK.[RKG]		P20029; P63017	P20029 [199-214]; P63017 [172-187]		3.38	2.91	2	5	4	0	High	1659.9		830.451	830.451		27.9099	27.8392		0.0002732	0.0006807		1.052e-10	3.058e-08
	[K].ITITNDQNR.[L]		P20029	P20029 [525-533]		1.59		1	1	2	0	High	1074.55		537.782			16.9171			0.0005116			0.01079
	[R].ITPSYVAFTPEGER.[L]		P20029	P20029 [62-75]		1.41		1	1	1	0	High	1566.78		783.893			25.3094			0.0002732			3.201e-05
n/a	High	n/a	Unconventional myosin-Ib OS=Mus musculus OX=10090 GN=Myo1b PE=1 SV=3	Master Protein	P46735	Myo1b	mmu:17912; P46735; P70244; Q80VD8		7.38			8			8		8	9	1107	128.5
	Annotated Sequence	Modifications	Master Protein Accessions	Positions in Master Proteins	XCorr (by Search Engine): A3 Sequest HT	XCorr (by Search Engine): B3 Sequest HT	XCorr (by Search Engine): C3 Sequest HT	# Protein Groups	# Proteins	# PSMs	# Missed Cleavages	Confidence	Theo. MH+ [Da]	m/z [Da] (by Search Engine): A3 Sequest HT	m/z [Da] (by Search Engine): B3 Sequest HT	m/z [Da] (by Search Engine): C3 Sequest HT	RT [min] (by Search Engine): A3 Sequest HT	RT [min] (by Search Engine): B3 Sequest HT	RT [min] (by Search Engine): C3 Sequest HT	Percolator q-Value (by Search Engine): A3 Sequest HT	Percolator q-Value (by Search Engine): B3 Sequest HT	Percolator q-Value (by Search Engine): C3 Sequest HT	Percolator PEP (by Search Engine): A3 Sequest HT	Percolator PEP (by Search Engine): B3 Sequest HT	Percolator PEP (by Search Engine): C3 Sequest HT
	[R].QAYEPCLER.[Y]	1xCarbamidomethyl [C6]	P46735	P46735 [636-644]		1.79		1	4	1	0	High	1165.53		583.269			19.9131			0.0002732			0.003192
	[K].SLFPEGNPAK.[V]		P46735	P46735 [552-561]		1.45		1	4	1	0	High	1059.55		530.277			22.1721			0.002577			0.05196
	[R].NLQTKNPNYIR.[C]		P46735	P46735 [584-594]		1.74		1	4	1	1	High	1360.73		454.248			17.7352			0.0002732			0.006068
	[R].YLGLLENVR.[V]		P46735	P46735 [618-626]		1.72		1	5	1	0	High	1076.61		538.808			27.336			0.0002732			0.0006906
	[R].TLFQLEDLRK.[Q]		P46735	P46735 [692-701]		1.47		1	4	1	1	High	1262.71		631.858			25.8016			0.0002732			0.0009698
	[K].ALYPSSVGQPFQGAYLEINKNPK.[Y]		P46735	P46735 [924-946]		2.2		1	4	1	1	High	2521.31		841.109			27.6975			0.0002732			5.743e-07
	[K].ASVATLMR.[N]	1xOxidation [M7]	P46735	P46735 [576-583]		1.58		1	4	1	0	High	864.461		432.734			17.3916			0.002778			0.05495
	[R].IFLLTNNNLLLADQK.[S]		P46735	P46735 [978-992]		1.67		1	4	1	0	High	1729.98		865.496			31.5188			0.0002732			0.000145
n/a	High	High	DNA replication licensing factor MCM5 OS=Mus musculus OX=10090 GN=Mcm5 PE=1 SV=2	Master Protein	P49718	Mcm5	mmu:17218; P49718; Q52KC3		65.86	102.41		20	23		38	53	24	38	734	82.4
	Annotated Sequence	Modifications	Master Protein Accessions	Positions in Master Proteins	XCorr (by Search Engine): A3 Sequest HT	XCorr (by Search Engine): B3 Sequest HT	XCorr (by Search Engine): C3 Sequest HT	# Protein Groups	# Proteins	# PSMs	# Missed Cleavages	Confidence	Theo. MH+ [Da]	m/z [Da] (by Search Engine): A3 Sequest HT	m/z [Da] (by Search Engine): B3 Sequest HT	m/z [Da] (by Search Engine): C3 Sequest HT	RT [min] (by Search Engine): A3 Sequest HT	RT [min] (by Search Engine): B3 Sequest HT	RT [min] (by Search Engine): C3 Sequest HT	Percolator q-Value (by Search Engine): A3 Sequest HT	Percolator q-Value (by Search Engine): B3 Sequest HT	Percolator q-Value (by Search Engine): C3 Sequest HT	Percolator PEP (by Search Engine): A3 Sequest HT	Percolator PEP (by Search Engine): B3 Sequest HT	Percolator PEP (by Search Engine): C3 Sequest HT
	[R].QLEAIVR.[I]		P49718	P49718 [612-618]		1.69	2.21	1	1	3	0	High	828.494		414.75	414.751		20.1719	20.0855		0.0002732	0.000998		0.007648	0.01111
	[R].SFAGSVSPQEEEEFRR.[L]		P49718	P49718 [309-324]		2.89	3.01	1	1	6	1	High	1854.86		618.961	618.959		21.9807	21.8867		0.0002732	0.0006807		9.654e-06	7.656e-06
	[K].SDASPSSIR.[I]		P49718	P49718 [130-138]		2.35	2.11	1	1	5	0	High	919.448		460.227	460.228		15.2518	15.2431		0.0002732	0.0006807		3.714e-05	0.0007598
	[R].RGDINLLMLGDPGTAK.[S]	1xOxidation [M8]	P49718	P49718 [372-387]		1.9	3.22	1	1	3	1	High	1686.88		562.966	562.966		25.9984	25.8148		0.0002732	0.0006807		6.996e-06	1.009e-07
	[K].RLPDGLTR.[R]		P49718	P49718 [364-371]		2.37	1.74	1	1	5	1	High	927.537		464.272	464.272		18.8252	18.8386		0.007752	0.001409		0.123	0.04213
	[-].MSGFDDPGIFYSDSFGGDPGAEEGQAR.[K]	1xMet-loss+Acetyl [N-Term]	P49718	P49718 [1-27]		4.14	4.06	1	1	6	0	High	2720.14		907.384	907.384		33.9332	33.8967		0.0002732	0.0006807		3.169e-10	8.973e-10
	[R].VLGIQVDTDGSGR.[S]		P49718	P49718 [296-308]		2.84	2.77	1	1	13	0	High	1316.68		658.843	658.845		23.6512	23.5623		0.0002732	0.0006807		7.788e-09	1.813e-06
	[K].SISPSIFGGMDMKK.[A]	2xOxidation [M10; M12]	P49718	P49718 [338-351]			1.43	1	1	1	1	High	1529.73			510.583			21.6268			0.0006807			0.001809
	[K].CVDFQTLK.[L]	1xCarbamidomethyl [C1]	P49718	P49718 [221-228]		1.84	1.94	1	1	3	0	High	1010.5		505.753	505.752		22.0602	21.9747		0.0005116	0.0006807		0.01406	0.00418
	[R].CSVLAAANSVFGR.[W]	1xCarbamidomethyl [C1]	P49718	P49718 [482-494]		1.9	2.14	1	1	3	0	High	1351.68		676.343	676.344		28.1005	27.9416		0.0002732	0.0006807		1.55e-05	2.242e-05
	[K].CSPIGVYTSGK.[G]	1xCarbamidomethyl [C1]	P49718	P49718 [397-407]		2.14	2.04	1	1	4	0	High	1168.57		584.785	584.787		20.6977	20.6241		0.0002732	0.0006807		2.58e-06	0.0001058
	[K].FGLNPSK.[G]		P49718	P49718 [274-280]			1.51	1	1	1	0	High	762.414			381.711			19.1067			0.001812			0.05355
	[R].FAIGSQVSEHSIVQDFTK.[Q]		P49718	P49718 [683-700]		2.65	1.59	1	1	2	0	High	1993		665.006	665.005		27.8282	27.6785		0.0002732	0.0006807		9.276e-10	0.000353
	[K].AIACLLFGGSR.[K]	1xCarbamidomethyl [C4]	P49718	P49718 [352-362]		1.93	2.15	1	1	6	0	High	1164.62		582.814	582.814		28.5221	28.3866		0.0002732	0.0006807		8.209e-06	3.584e-05
	[K].AGITTTLNSR.[C]		P49718	P49718 [472-481]		3.02	2.62	1	1	6	0	High	1033.56		517.286	517.285		19.3241	19.2286		0.0002732	0.0006807		0.0003227	0.00011
	[K].CPLDPYFIMPDKCK.[C]	2xCarbamidomethyl [C1; C13]; 1xOxidation [M9]	P49718	P49718 [207-220]			2.28	1	1	1	1	High	1799.82			600.611			24.8263			0.0006807			8.398e-05
	[R].ISIQCR.[S]	1xCarbamidomethyl [C5]	P49718	P49718 [168-173]		1.55	1.71	1	1	3	0	High	776.408		388.708	388.708		17.2462	17.2842		0.004631	0.000998		0.08466	0.01692
	[R].LSAEAAEKLKNR.[Y]		P49718	P49718 [574-585]		3.98	3.64	1	1	3	2	High	1329.75		443.921	443.921		17.1938	17.089		0.0002732	0.0006807		9.935e-08	3.267e-07
	[R].LSAEAAEK.[L]		P49718	P49718 [574-581]			1.95	1	1	1	0	High	818.425			409.716			14.3248			0.0006807			0.0009929
	[K].IPGIIISASAVR.[A]		P49718	P49718 [151-162]		2.29	2.32	1	1	5	0	High	1196.74		598.872	598.872		27.0562	26.8969		0.0002732	0.0006807		1.726e-06	1.945e-05
	[R].LPDGLTR.[R]		P49718	P49718 [365-371]		1.48		1	1	1	0	High	771.436		386.222			19.5662			0.0005116			0.01603
	[K].LQELPDAVPHGEMPR.[H]	1xOxidation [M13]	P49718	P49718 [229-243]		1.98	2.06	1	1	3	0	High	1704.84		568.951	568.951		21.375	21.2794		0.0002732	0.0006807		0.0005876	0.0004936
	[K].GSSAAGLTASVIRDPSSR.[N]		P49718	P49718 [408-425]		2.52	2.54	1	1	4	1	High	1731.9		577.971	577.971		22.0107	21.8847		0.0002732	0.0006807		4.547e-07	6.153e-05
	[R].LAALPNIYELISK.[S]		P49718	P49718 [325-337]		2.09	1.83	1	1	3	0	High	1444.84		722.925	722.924		33.0532	32.9837		0.0002732	0.0006807		6.621e-07	6.83e-05
n/a	High	n/a	Histone H2B type 1-B OS=Mus musculus OX=10090 GN=H2bc3 PE=1 SV=3	Master Protein	Q64475	H2bc3	mmu:319178; Q14AF8; Q64475		15.68			5			10		5	40	126	13.9
	Annotated Sequence	Modifications	Master Protein Accessions	Positions in Master Proteins	XCorr (by Search Engine): A3 Sequest HT	XCorr (by Search Engine): B3 Sequest HT	XCorr (by Search Engine): C3 Sequest HT	# Protein Groups	# Proteins	# PSMs	# Missed Cleavages	Confidence	Theo. MH+ [Da]	m/z [Da] (by Search Engine): A3 Sequest HT	m/z [Da] (by Search Engine): B3 Sequest HT	m/z [Da] (by Search Engine): C3 Sequest HT	RT [min] (by Search Engine): A3 Sequest HT	RT [min] (by Search Engine): B3 Sequest HT	RT [min] (by Search Engine): C3 Sequest HT	Percolator q-Value (by Search Engine): A3 Sequest HT	Percolator q-Value (by Search Engine): B3 Sequest HT	Percolator q-Value (by Search Engine): C3 Sequest HT	Percolator PEP (by Search Engine): A3 Sequest HT	Percolator PEP (by Search Engine): B3 Sequest HT	Percolator PEP (by Search Engine): C3 Sequest HT
	[K].QVHPDTGISSK.[A]		Q64475	Q64475 [48-58]		2.45		1	13	2	0	High	1168.6		390.203			15.0634			0.0002732			0.001398
	[K].VLKQVHPDTGISSK.[A]	1xDeamidated [Q4]	Q64475	Q64475 [45-58]		2.19		1	13	1	1	High	1509.83		503.947			17.4198			0.0002732			0.0003339
	[K].AMGIMNSFVNDIFER.[I]	2xOxidation [M2; M5]	Q64475	Q64475 [59-73]		2.38		1	12	3	0	High	1775.81		888.409			30.1167			0.0002732			2.35e-10
	[R].LLLPGELAK.[H]		Q64475	Q64475 [101-109]		1.82		1	13	2	0	High	953.603		477.306			25.64			0.0002732			0.0004678
	[K].HAVSEGTKAVTK.[Y]		Q64475	Q64475 [110-121]		1.77		1	13	2	1	High	1227.67		409.894			14.0649			0.0007502			0.01706
n/a	High	High	Pyruvate kinase PKM OS=Mus musculus OX=10090 GN=Pkm PE=1 SV=4	Master Protein	P52480	Pkm	mmu:18746; P52480; Q3TBV8; Q3TBW5; Q3TC59; Q3U1X3; Q3U5P6; Q4VC20; Q64484; Q91YI8; Q9CWB1		11.76	8.8		3	3		6	5	3	5	531	57.8
	Annotated Sequence	Modifications	Master Protein Accessions	Positions in Master Proteins	XCorr (by Search Engine): A3 Sequest HT	XCorr (by Search Engine): B3 Sequest HT	XCorr (by Search Engine): C3 Sequest HT	# Protein Groups	# Proteins	# PSMs	# Missed Cleavages	Confidence	Theo. MH+ [Da]	m/z [Da] (by Search Engine): A3 Sequest HT	m/z [Da] (by Search Engine): B3 Sequest HT	m/z [Da] (by Search Engine): C3 Sequest HT	RT [min] (by Search Engine): A3 Sequest HT	RT [min] (by Search Engine): B3 Sequest HT	RT [min] (by Search Engine): C3 Sequest HT	Percolator q-Value (by Search Engine): A3 Sequest HT	Percolator q-Value (by Search Engine): B3 Sequest HT	Percolator q-Value (by Search Engine): C3 Sequest HT	Percolator PEP (by Search Engine): A3 Sequest HT	Percolator PEP (by Search Engine): B3 Sequest HT	Percolator PEP (by Search Engine): C3 Sequest HT
	[R].NTGIICTIGPASR.[S]	1xCarbamidomethyl [C6]	P52480	P52480 [44-56]		2.51	2.46	1	7	5	0	High	1359.7		680.356	680.356		23.1007	23.0692		0.0002732	0.0006807		4.019e-05	9.379e-06
	[R].APIIAVTRNPQTAR.[Q]		P52480	P52480 [448-461]		1.82	1.59	1	1	2	1	High	1507.87		503.295	503.296		19.8771	19.7347		0.0002732	0.0006807		0.0004649	0.0008949
	[R].APIIAVTR.[N]		P52480	P52480 [448-455]		2.1	1.73	1	1	4	0	High	840.53		420.768	420.767		20.7132	20.6303		0.0002732	0.000998		0.000517	0.009686
n/a	High	High	RNA-splicing ligase RtcB homolog OS=Mus musculus OX=10090 GN=Rtcb PE=1 SV=1	Master Protein	Q99LF4	Rtcb	mmu:28088; Q3TA04; Q3TI25; Q3UDW6; Q99LF4		5.22	8.56		2	5		2	7	5	12	505	55.2
	Annotated Sequence	Modifications	Master Protein Accessions	Positions in Master Proteins	XCorr (by Search Engine): A3 Sequest HT	XCorr (by Search Engine): B3 Sequest HT	XCorr (by Search Engine): C3 Sequest HT	# Protein Groups	# Proteins	# PSMs	# Missed Cleavages	Confidence	Theo. MH+ [Da]	m/z [Da] (by Search Engine): A3 Sequest HT	m/z [Da] (by Search Engine): B3 Sequest HT	m/z [Da] (by Search Engine): C3 Sequest HT	RT [min] (by Search Engine): A3 Sequest HT	RT [min] (by Search Engine): B3 Sequest HT	RT [min] (by Search Engine): C3 Sequest HT	Percolator q-Value (by Search Engine): A3 Sequest HT	Percolator q-Value (by Search Engine): B3 Sequest HT	Percolator q-Value (by Search Engine): C3 Sequest HT	Percolator PEP (by Search Engine): A3 Sequest HT	Percolator PEP (by Search Engine): B3 Sequest HT	Percolator PEP (by Search Engine): C3 Sequest HT
	[K].QIGNVAALPGIVHR.[S]		Q99LF4	Q99LF4 [68-81]		2.8	2.89	1	1	3	0	High	1444.84		482.284	482.284		24.5581	24.4578		0.0002732	0.0006807		2.65e-07	4.983e-07
	[R].MLQADPNKVSPR.[A]	1xOxidation [M1]	Q99LF4	Q99LF4 [199-210]		2.42	2.29	1	1	3	1	High	1371.7		457.907	457.907		16.9723	16.8938		0.0002732	0.0006807		8.38e-05	6.506e-05
	[R].SSMTFLTR.[Q]	1xOxidation [M3]	Q99LF4	Q99LF4 [322-329]			1.63	1	1	1	0	High	958.466			479.736			19.6809			0.0006807			0.003884
	[R].DKIIVNDRQLACAR.[I]	1xCarbamidomethyl [C12]	Q99LF4	Q99LF4 [284-297]			1.52	1	1	1	2	High	1671.9			557.969			19.6944			0.000998			0.01574
	[R].IASPEGQDYLK.[G]		Q99LF4	Q99LF4 [298-308]			1.74	1	1	1	0	High	1220.62			610.814			21.118			0.0006807			0.003646
n/a	High	High	40S ribosomal protein S3 OS=Mus musculus OX=10090 GN=Rps3 PE=1 SV=1	Master Protein	D3YV43	Rps3	D3YV43		6.2	4.15		4	2		5	2	4	21	191	21
	Annotated Sequence	Modifications	Master Protein Accessions	Positions in Master Proteins	XCorr (by Search Engine): A3 Sequest HT	XCorr (by Search Engine): B3 Sequest HT	XCorr (by Search Engine): C3 Sequest HT	# Protein Groups	# Proteins	# PSMs	# Missed Cleavages	Confidence	Theo. MH+ [Da]	m/z [Da] (by Search Engine): A3 Sequest HT	m/z [Da] (by Search Engine): B3 Sequest HT	m/z [Da] (by Search Engine): C3 Sequest HT	RT [min] (by Search Engine): A3 Sequest HT	RT [min] (by Search Engine): B3 Sequest HT	RT [min] (by Search Engine): C3 Sequest HT	Percolator q-Value (by Search Engine): A3 Sequest HT	Percolator q-Value (by Search Engine): B3 Sequest HT	Percolator q-Value (by Search Engine): C3 Sequest HT	Percolator PEP (by Search Engine): A3 Sequest HT	Percolator PEP (by Search Engine): B3 Sequest HT	Percolator PEP (by Search Engine): C3 Sequest HT
	[-].MAVQISKK.[R]	1xMet-loss+Acetyl [N-Term]	D3YV43	D3YV43 [1-8]		1.77		1	3	1	1	High	815.499		408.254			16.4376			0.001187			0.02404
	[R].TQNVLGEK.[G]		D3YV43	D3YV43 [55-62]		1.58		1	3	1	0	High	888.479		444.743			16.3518			0.0009847			0.01994
	[R].ELAEDGYSGVEVR.[V]		D3YV43	D3YV43 [28-40]		2.18	2.02	1	3	3	0	High	1423.67		712.338	712.338		22.3056	22.2751		0.0002732	0.0006807		5.07e-06	2.045e-06
	[R].GLCAIAQAESLR.[Y]	1xCarbamidomethyl [C3]	D3YV43	D3YV43 [95-106]		2.01	2.14	1	3	2	0	High	1288.67		644.837	644.838		24.926	24.8168		0.0002732	0.0006807		2.487e-07	1.439e-06
n/a	High	High	Histone H3.3 OS=Mus musculus OX=10090 GN=H3-3a PE=1 SV=2	Master Protein	P84244	H3-3a; H3-3b	mmu:15078; mmu:15081; P06351; P33155; P84244; Q3TW79; Q3U6D6; Q569U8; Q5HZY8; Q6TXQ5; Q8VDJ2; Q9D0H3; Q9V3W4		2.15	2.02		3	1		3	1	3	18	136	15.3
	Annotated Sequence	Modifications	Master Protein Accessions	Positions in Master Proteins	XCorr (by Search Engine): A3 Sequest HT	XCorr (by Search Engine): B3 Sequest HT	XCorr (by Search Engine): C3 Sequest HT	# Protein Groups	# Proteins	# PSMs	# Missed Cleavages	Confidence	Theo. MH+ [Da]	m/z [Da] (by Search Engine): A3 Sequest HT	m/z [Da] (by Search Engine): B3 Sequest HT	m/z [Da] (by Search Engine): C3 Sequest HT	RT [min] (by Search Engine): A3 Sequest HT	RT [min] (by Search Engine): B3 Sequest HT	RT [min] (by Search Engine): C3 Sequest HT	Percolator q-Value (by Search Engine): A3 Sequest HT	Percolator q-Value (by Search Engine): B3 Sequest HT	Percolator q-Value (by Search Engine): C3 Sequest HT	Percolator PEP (by Search Engine): A3 Sequest HT	Percolator PEP (by Search Engine): B3 Sequest HT	Percolator PEP (by Search Engine): C3 Sequest HT
	[K].STELLIR.[K]		P84244	P84244 [58-64]		2.15	2.02	1	7	2	0	High	831.493		416.25	416.25		21.6562	21.5774		0.004434	0.000998		0.08334	0.02027
	[R].EIAQDFKTDLR.[F]		P84244	P84244 [74-84]		1.7		1	7	1	1	High	1335.69		445.902			21.9947			0.0002732			0.001431
	[R].KLPFQR.[L]		P84244	P84244 [65-70]		1.45		1	7	1	1	High	788.478		394.742			19.762			0.00694			0.1067
n/a	High	n/a	Next to BRCA1 gene 1 protein OS=Mus musculus OX=10090 GN=Nbr1 PE=1 SV=1	Master Protein	K3W4P1	Nbr1	K3W4P1		4.34			2			3		2	2	988	110
	Annotated Sequence	Modifications	Master Protein Accessions	Positions in Master Proteins	XCorr (by Search Engine): A3 Sequest HT	XCorr (by Search Engine): B3 Sequest HT	XCorr (by Search Engine): C3 Sequest HT	# Protein Groups	# Proteins	# PSMs	# Missed Cleavages	Confidence	Theo. MH+ [Da]	m/z [Da] (by Search Engine): A3 Sequest HT	m/z [Da] (by Search Engine): B3 Sequest HT	m/z [Da] (by Search Engine): C3 Sequest HT	RT [min] (by Search Engine): A3 Sequest HT	RT [min] (by Search Engine): B3 Sequest HT	RT [min] (by Search Engine): C3 Sequest HT	Percolator q-Value (by Search Engine): A3 Sequest HT	Percolator q-Value (by Search Engine): B3 Sequest HT	Percolator q-Value (by Search Engine): C3 Sequest HT	Percolator PEP (by Search Engine): A3 Sequest HT	Percolator PEP (by Search Engine): B3 Sequest HT	Percolator PEP (by Search Engine): C3 Sequest HT
	[K].NVVENQAAAR.[T]		K3W4P1	K3W4P1 [97-106]		1.94		1	6	2	0	High	1071.55		536.281			15.7019			0.0002732			2.682e-05
	[R].LPAALEQVR.[L]		K3W4P1	K3W4P1 [281-289]		2.4		1	7	1	0	High	996.584		498.796			22.4661			0.0002732			1.303e-05
n/a	High	High	40S ribosomal protein S14 (Fragment) OS=Mus musculus OX=10090 GN=Rps14 PE=1 SV=1	Master Protein	D3YVF4	Rps14	D3YVF4		2.03	2.07		2	1		2	1	2	11	119	12.7
	Annotated Sequence	Modifications	Master Protein Accessions	Positions in Master Proteins	XCorr (by Search Engine): A3 Sequest HT	XCorr (by Search Engine): B3 Sequest HT	XCorr (by Search Engine): C3 Sequest HT	# Protein Groups	# Proteins	# PSMs	# Missed Cleavages	Confidence	Theo. MH+ [Da]	m/z [Da] (by Search Engine): A3 Sequest HT	m/z [Da] (by Search Engine): B3 Sequest HT	m/z [Da] (by Search Engine): C3 Sequest HT	RT [min] (by Search Engine): A3 Sequest HT	RT [min] (by Search Engine): B3 Sequest HT	RT [min] (by Search Engine): C3 Sequest HT	Percolator q-Value (by Search Engine): A3 Sequest HT	Percolator q-Value (by Search Engine): B3 Sequest HT	Percolator q-Value (by Search Engine): C3 Sequest HT	Percolator PEP (by Search Engine): A3 Sequest HT	Percolator PEP (by Search Engine): B3 Sequest HT	Percolator PEP (by Search Engine): C3 Sequest HT
	[K].TPGPGAQSALR.[A]		D3YVF4	D3YVF4 [107-117]		2.03	2.07	1	3	2	0	High	1054.56		527.785	527.786		17.5076	17.4421		0.0002732	0.0006807		0.0002456	0.0007043
	[R].TKTPGPGAQSALR.[A]		D3YVF4	D3YVF4 [105-117]		1.85		1	3	1	1	High	1283.71		428.574			16.4935			0.0005116			0.01157
n/a	High	High	Immunoglobulin heavy variable 5-9-1 OS=Mus musculus OX=10090 GN=Ighv5-9-1 PE=1 SV=1	Master Protein	A0A075B5Q6	Ighv5-9-1	A0A075B5Q6		5.22	9.08		2	2		5	7	3	9	116	13.1
	Annotated Sequence	Modifications	Master Protein Accessions	Positions in Master Proteins	XCorr (by Search Engine): A3 Sequest HT	XCorr (by Search Engine): B3 Sequest HT	XCorr (by Search Engine): C3 Sequest HT	# Protein Groups	# Proteins	# PSMs	# Missed Cleavages	Confidence	Theo. MH+ [Da]	m/z [Da] (by Search Engine): A3 Sequest HT	m/z [Da] (by Search Engine): B3 Sequest HT	m/z [Da] (by Search Engine): C3 Sequest HT	RT [min] (by Search Engine): A3 Sequest HT	RT [min] (by Search Engine): B3 Sequest HT	RT [min] (by Search Engine): C3 Sequest HT	Percolator q-Value (by Search Engine): A3 Sequest HT	Percolator q-Value (by Search Engine): B3 Sequest HT	Percolator q-Value (by Search Engine): C3 Sequest HT	Percolator PEP (by Search Engine): A3 Sequest HT	Percolator PEP (by Search Engine): B3 Sequest HT	Percolator PEP (by Search Engine): C3 Sequest HT
	[R].FTISRDNAR.[N]	1xDeamidated [N7]	A0A075B5Q6	A0A075B5Q6 [86-94]		1.46	1.89	1	3	3	1	High	1080.54		540.775	540.775		17.8664	17.7429		0.0234	0.004576		0.2569	0.08862
	[K].GRFTISRDNAR.[N]	1xDeamidated [N9]	A0A075B5Q6	A0A075B5Q6 [84-94]		2.92	2.81	1	3	8	2	High	1293.67		431.893	431.893		17.8283	17.7875		0.0002732	0.0006807		0.0002639	0.000221
	[K].GRFTISR.[DB]		A0A075B5Q6	A0A075B5Q6 [84-90]		1.59	1.82	1	35	1	1	High	836.474		418.741	418.74		17.9787	17.7422		0.00694	0.02235		0.111	0.2416
n/a	High	High	Guanine nucleotide-binding protein G(s) subunit alpha isoforms short OS=Mus musculus OX=10090 GN=Gnas PE=1 SV=1	Master Protein	P63094	Gnas	A2A611; A2A612; A2A613; mmu:14683; P04894; P08755; P63094; Q3KQM5; Q3TFV3; Q3TWS9; Q3UI70; Q58E62; Q6P7U9; Q80ZK6; Q8K5E1; Q9Z1R7		3.91	0		2	1		2	1	1	8	394	45.6
	Annotated Sequence	Modifications	Master Protein Accessions	Positions in Master Proteins	XCorr (by Search Engine): A3 Sequest HT	XCorr (by Search Engine): B3 Sequest HT	XCorr (by Search Engine): C3 Sequest HT	# Protein Groups	# Proteins	# PSMs	# Missed Cleavages	Confidence	Theo. MH+ [Da]	m/z [Da] (by Search Engine): A3 Sequest HT	m/z [Da] (by Search Engine): B3 Sequest HT	m/z [Da] (by Search Engine): C3 Sequest HT	RT [min] (by Search Engine): A3 Sequest HT	RT [min] (by Search Engine): B3 Sequest HT	RT [min] (by Search Engine): C3 Sequest HT	Percolator q-Value (by Search Engine): A3 Sequest HT	Percolator q-Value (by Search Engine): B3 Sequest HT	Percolator q-Value (by Search Engine): C3 Sequest HT	Percolator PEP (by Search Engine): A3 Sequest HT	Percolator PEP (by Search Engine): B3 Sequest HT	Percolator PEP (by Search Engine): C3 Sequest HT
	[R].YTTPEDATPEPGEDPRVTR.[A]		P63094	P63094 [318-336]		2.09	1.99	1	5	2	1	High	2130.99		711.004	711.004		20.2734	20.2801		0.0002732	0.0006807		0.0005223	0.0005455
	[RK].LLLLGAGESGK.[S]		P63094; P08752	P63094 [43-53]; P08752 [36-46]		1.82		2	21	2	0	High	1057.63		529.317			24.8495			0.0002732			1.31e-05
n/a	High	High	F-actin-capping protein subunit alpha-1 OS=Mus musculus OX=10090 GN=Capza1 PE=1 SV=4	Master Protein	P47753	Capza1	P47753; Q91YN7		11.21	2.37		3	1		5	1	2	15	286	32.9
	Annotated Sequence	Modifications	Master Protein Accessions	Positions in Master Proteins	XCorr (by Search Engine): A3 Sequest HT	XCorr (by Search Engine): B3 Sequest HT	XCorr (by Search Engine): C3 Sequest HT	# Protein Groups	# Proteins	# PSMs	# Missed Cleavages	Confidence	Theo. MH+ [Da]	m/z [Da] (by Search Engine): A3 Sequest HT	m/z [Da] (by Search Engine): B3 Sequest HT	m/z [Da] (by Search Engine): C3 Sequest HT	RT [min] (by Search Engine): A3 Sequest HT	RT [min] (by Search Engine): B3 Sequest HT	RT [min] (by Search Engine): C3 Sequest HT	Percolator q-Value (by Search Engine): A3 Sequest HT	Percolator q-Value (by Search Engine): B3 Sequest HT	Percolator q-Value (by Search Engine): C3 Sequest HT	Percolator PEP (by Search Engine): A3 Sequest HT	Percolator PEP (by Search Engine): B3 Sequest HT	Percolator PEP (by Search Engine): C3 Sequest HT
	[-].MADFEDRVSDEEKVR.[I]	1xMet-loss+Acetyl [N-Term]	P47753	P47753 [1-15]		3.64	2.37	1	3	3	2	High	1736.81		579.608	579.608		22.6548	22.6276		0.0002732	0.0006807		5.344e-07	0.0002948
	[K].FITHAPPGEFNEVFNDVR.[L]		P47753	P47753 [20-37]		2.49		1	3	1	0	High	2089.01		697.009			27.8104			0.0002732			3.459e-05
	[R].LLLNNDNLLR.[E]		P47753; A0A0N4SVM0	P47753 [38-47]; A0A0N4SVM0 [38-47]		1.96		2	6	2	0	High	1197.69		599.351			26.9299			0.0002732			0.0001257
n/a	High	High	Transgelin-2 OS=Mus musculus OX=10090 GN=Tagln2 PE=1 SV=4	Master Protein	Q9WVA4	Tagln2	mmu:21346; Q3TIB8; Q6A0C6; Q78ZX2; Q91VU2; Q9WVA4		6.54	4.52		3	2		4	3	3	21	199	22.4
	Annotated Sequence	Modifications	Master Protein Accessions	Positions in Master Proteins	XCorr (by Search Engine): A3 Sequest HT	XCorr (by Search Engine): B3 Sequest HT	XCorr (by Search Engine): C3 Sequest HT	# Protein Groups	# Proteins	# PSMs	# Missed Cleavages	Confidence	Theo. MH+ [Da]	m/z [Da] (by Search Engine): A3 Sequest HT	m/z [Da] (by Search Engine): B3 Sequest HT	m/z [Da] (by Search Engine): C3 Sequest HT	RT [min] (by Search Engine): A3 Sequest HT	RT [min] (by Search Engine): B3 Sequest HT	RT [min] (by Search Engine): C3 Sequest HT	Percolator q-Value (by Search Engine): A3 Sequest HT	Percolator q-Value (by Search Engine): B3 Sequest HT	Percolator q-Value (by Search Engine): C3 Sequest HT	Percolator PEP (by Search Engine): A3 Sequest HT	Percolator PEP (by Search Engine): B3 Sequest HT	Percolator PEP (by Search Engine): C3 Sequest HT
	[-].MANRGPSYGLSR.[E]	1xMet-loss+Acetyl [N-Term]	Q9WVA4	Q9WVA4 [1-12]		2.15	2.29	1	3	4	1	High	1219.62		610.312	610.312		19.4132	19.3801		0.0002732	0.0006807		0.0001834	3.416e-05
	[RK].GASQAGMTGYGMPR.[Q]	2xOxidation [M7; M12]	Q9WVA4	Q9WVA4 [183-196]		1.56	1.41	1	2	2	0	High	1415.6		708.306	708.306		15.8942	15.8118		0.0002732	0.0006807		0.0005435	0.000784
	[K].LINSLYPEGQAPVKK.[I]		Q9WVA4	Q9WVA4 [65-79]		2.04		1	2	1	1	High	1656.93		552.982			21.7804			0.0002732			0.0005477
n/a	High	n/a	Myosin-11 OS=Mus musculus OX=10090 GN=Myh11 PE=1 SV=1	Master Protein	A0A2R8VHF9	Myh11	A0A2R8VHF9		86.07			13			34		1	6	1938	223.2
	Annotated Sequence	Modifications	Master Protein Accessions	Positions in Master Proteins	XCorr (by Search Engine): A3 Sequest HT	XCorr (by Search Engine): B3 Sequest HT	XCorr (by Search Engine): C3 Sequest HT	# Protein Groups	# Proteins	# PSMs	# Missed Cleavages	Confidence	Theo. MH+ [Da]	m/z [Da] (by Search Engine): A3 Sequest HT	m/z [Da] (by Search Engine): B3 Sequest HT	m/z [Da] (by Search Engine): C3 Sequest HT	RT [min] (by Search Engine): A3 Sequest HT	RT [min] (by Search Engine): B3 Sequest HT	RT [min] (by Search Engine): C3 Sequest HT	Percolator q-Value (by Search Engine): A3 Sequest HT	Percolator q-Value (by Search Engine): B3 Sequest HT	Percolator q-Value (by Search Engine): C3 Sequest HT	Percolator PEP (by Search Engine): A3 Sequest HT	Percolator PEP (by Search Engine): B3 Sequest HT	Percolator PEP (by Search Engine): C3 Sequest HT
	[KR].QLLQANPILEAFGNAK.[T]		A0A2R8VHF9; Q8VDD5; Q6URW6	A0A2R8VHF9 [217-232]; Q8VDD5 [210-225]; Q6URW6 [241-256]		4.14		3	7	12	0	High	1726.95		863.978			32.0522			0.0002732			3.516e-10
	[R].QQQLTAMKVIQR.[N]	1xOxidation [M7]	A0A2R8VHF9	A0A2R8VHF9 [810-821]		2.05		1	4	1	1	High	1459.8		487.275			19.2429			0.0002732			0.0001695
	[R].QQQLTAMK.[V]	1xOxidation [M7]	A0A2R8VHF9; Q8VDD5	A0A2R8VHF9 [810-817]; Q8VDD5 [803-810]		1.48		2	6	1	0	High	963.493		482.249			14.0385			0.0009847			0.01965
	[R].QKLQLEK.[V]		A0A2R8VHF9; Q8VDD5; Q6URW6	A0A2R8VHF9 [967-973]; Q8VDD5 [960-966]; Q6URW6 [988-994]		1.7		3	12	1	1	High	886.536		443.771			15.9016			0.0009847			0.01954
	[R].NTDQASMPDNTAAQK.[V]	1xOxidation [M7]	A0A2R8VHF9; Q8VDD5	A0A2R8VHF9 [366-380]; Q8VDD5 [359-373]		3.64		2	5	2	0	High	1607.7		804.353			13.6606			0.0002732			3.498e-08
	[RK].MNPPKFSK.[AV]	1xOxidation [M1]	A0A2R8VHF9; Q8VDD5; Q6URW6	A0A2R8VHF9 [79-86]; Q8VDD5 [75-82]; Q6URW6 [95-102]		1.67		3	13	1	1	High	964.492		482.749			14.8532			0.0009847			0.02
	[R].EKETKALSLAR.[A]		A0A2R8VHF9; Q8VDD5	A0A2R8VHF9 [1480-1490]; Q8VDD5 [1473-1483]		2.02		2	8	1	2	High	1245.72		415.91			17.2631			0.002047			0.03358
	[K].EQADFAIEALAK.[A]		A0A2R8VHF9; Q8VDD5; Q6URW6	A0A2R8VHF9 [415-426]; Q8VDD5 [408-419]; Q6URW6 [438-449]		1.95		3	8	6	0	High	1305.67		653.338			27.4263			0.0002732			3.358e-06
	[K].FDQLLAEEK.[NGTA]		A0A2R8VHF9; Q8VDD5; Q6URW6	A0A2R8VHF9 [1453-1461]; Q8VDD5 [1446-1454]; Q6URW6 [1474-1482]		1.55		3	10	1	0	High	1092.56		546.781			22.3572			0.0002732			0.004397
	[R].CNGVLEGIR.[IV]	1xCarbamidomethyl [C1]; 1xDeamidated [N2]	A0A2R8VHF9; Q8VDD5; Q6URW6	A0A2R8VHF9 [701-709]; Q8VDD5 [694-702]; Q6URW6 [722-730]		2.03		3	21	2	0	High	1018.5		509.753			22.4792			0.0002732			0.0007376
	[R].CNGVLEGIR.[IV]	1xCarbamidomethyl [C1]	A0A2R8VHF9; Q8VDD5; Q6URW6	A0A2R8VHF9 [701-709]; Q8VDD5 [694-702]; Q6URW6 [722-730]		2.74		3	21	2	0	High	1017.51		509.261			21.6609			0.0002732			0.0004907
	[R].CIIPNHEK.[RK]	1xCarbamidomethyl [C1]	A0A2R8VHF9; Q8VDD5	A0A2R8VHF9 [678-685]; Q8VDD5 [671-678]		2.06		2	8	1	0	High	1010.51		505.758			16.852			0.0002732			0.001503
	[K].ATDKSFVEK.[LV]		A0A2R8VHF9; Q8VDD5; Q6URW6	A0A2R8VHF9 [544-552]; Q8VDD5 [537-545]; Q6URW6 [567-575]		2.69		3	8	2	1	High	1024.53		512.77			14.9469			0.0002732			1.065e-05
	[KR].KFDQLLAEEK.[NGTA]		A0A2R8VHF9; Q8VDD5; Q6URW6	A0A2R8VHF9 [1452-1461]; Q8VDD5 [1445-1454]; Q6URW6 [1473-1482]		3.35		3	10	3	1	High	1220.65		610.83			22.0035			0.0002732			7.097e-07
n/a	High	n/a	Crystallin beta-gamma domain-containing 1 OS=Mus musculus OX=10090 GN=Crybg1 PE=1 SV=1	Master Protein	A0A0G2JG52	Crybg1	A0A0G2JG52		4.43			2			2		2	1	2065	223.3
	Annotated Sequence	Modifications	Master Protein Accessions	Positions in Master Proteins	XCorr (by Search Engine): A3 Sequest HT	XCorr (by Search Engine): B3 Sequest HT	XCorr (by Search Engine): C3 Sequest HT	# Protein Groups	# Proteins	# PSMs	# Missed Cleavages	Confidence	Theo. MH+ [Da]	m/z [Da] (by Search Engine): A3 Sequest HT	m/z [Da] (by Search Engine): B3 Sequest HT	m/z [Da] (by Search Engine): C3 Sequest HT	RT [min] (by Search Engine): A3 Sequest HT	RT [min] (by Search Engine): B3 Sequest HT	RT [min] (by Search Engine): C3 Sequest HT	Percolator q-Value (by Search Engine): A3 Sequest HT	Percolator q-Value (by Search Engine): B3 Sequest HT	Percolator q-Value (by Search Engine): C3 Sequest HT	Percolator PEP (by Search Engine): A3 Sequest HT	Percolator PEP (by Search Engine): B3 Sequest HT	Percolator PEP (by Search Engine): C3 Sequest HT
	[R].GTGASDADGLKPR.[N]		A0A0G2JG52	A0A0G2JG52 [560-572]		2.6		1	2	1	0	High	1244.62		415.546			15.797			0.0002732			1.936e-08
	[R].HVVQDYR.[I]		A0A0G2JG52	A0A0G2JG52 [1459-1465]		1.84		1	2	1	0	High	916.464		458.735			15.7674			0.007119			0.1138
n/a	High	n/a	Ladinin-1 OS=Mus musculus OX=10090 GN=Lad1 PE=1 SV=1	Master Protein	P57016	Lad1	mmu:16763; P57016		129.02			33			65		33	65	528	58.8
	Annotated Sequence	Modifications	Master Protein Accessions	Positions in Master Proteins	XCorr (by Search Engine): A3 Sequest HT	XCorr (by Search Engine): B3 Sequest HT	XCorr (by Search Engine): C3 Sequest HT	# Protein Groups	# Proteins	# PSMs	# Missed Cleavages	Confidence	Theo. MH+ [Da]	m/z [Da] (by Search Engine): A3 Sequest HT	m/z [Da] (by Search Engine): B3 Sequest HT	m/z [Da] (by Search Engine): C3 Sequest HT	RT [min] (by Search Engine): A3 Sequest HT	RT [min] (by Search Engine): B3 Sequest HT	RT [min] (by Search Engine): C3 Sequest HT	Percolator q-Value (by Search Engine): A3 Sequest HT	Percolator q-Value (by Search Engine): B3 Sequest HT	Percolator q-Value (by Search Engine): C3 Sequest HT	Percolator PEP (by Search Engine): A3 Sequest HT	Percolator PEP (by Search Engine): B3 Sequest HT	Percolator PEP (by Search Engine): C3 Sequest HT
	[R].QRTLEDEEEQERER.[R]		P57016	P57016 [17-30]		3.84		1	1	2	2	High	1846.85		462.469			16.5915			0.0002732			0.0001458
	[R].SESVRSPGSSRTEVLVTPAGVASK.[R]		P57016	P57016 [429-452]		1.51		1	1	1	2	High	2401.27		601.072			21.0757			0.002577			0.05279
	[R].SASVRLPASTVK.[L]		P57016	P57016 [403-414]		2.67		1	1	3	1	High	1215.71		405.907			18.5401			0.0002732			0.0005342
	[R].QVVEAVQAPVQERPEAEEERDSLGPEQTSSQPLVPK.[K]		P57016	P57016 [98-133]		2.38		1	1	1	1	High	3956.98		990.003			24.161			0.0002732			2.348e-05
	[K].RLPEETVAQQK.[T]		P57016	P57016 [170-180]		1.89		1	1	1	1	High	1298.71		433.573			17.1472			0.0002732			0.005254
	[R].LVSEKACPSEKGTATEK.[A]	1xCarbamidomethyl [C7]	P57016	P57016 [200-216]		2.52		1	1	2	2	High	1834.92		459.486			14.9096			0.0002732			2.572e-06
	[R].NLSSTTDDESPKLTQNGAQR.[S]		P57016	P57016 [36-55]		4.64		1	1	1	1	High	2162.03		721.348			18.7757			0.0002732			7.88e-09
	[R].NLSSTTDDESPKLTQNGAQR.[S]	1xDeamidated [N16]	P57016	P57016 [36-55]		3.75		1	1	2	1	High	2163.02		721.677			19.0772			0.0002732			2.408e-10
	[-].MSVSRKDWSALSSLAR.[Q]	1xMet-loss+Acetyl [N-Term]	P57016	P57016 [1-16]		3.18		1	1	1	2	High	1704.9		568.972			26.5539			0.0002732			3.59e-09
	[R].MSPRKDNSETPLTR.[S]	1xOxidation [M1]	P57016	P57016 [389-402]		3.26		1	1	1	2	High	1647.81		549.943			15.168			0.0002732			7.065e-05
	[R].SVERLPSVEEAEVSKPSPPASKDEDEDFQAILR.[T]	1xDeamidated [Q29]	P57016	P57016 [56-88]		2.87		1	1	1	2	High	3655.8		914.71			26.1946			0.0002732			3.798e-06
	[R].SVERLPSVEEAEVSKPSPPASKDEDEDFQAILR.[T]		P57016	P57016 [56-88]		3.66		1	1	3	2	High	3654.81		914.456			26.0966			0.0002732			2.403e-10
	[K].SLVSEAKLTPK.[K]		P57016	P57016 [288-298]		2.86		1	1	2	1	High	1172.69		391.568			20.4725			0.0002732			0.0004662
	[K].SPVPEKTLVSLK.[T]		P57016	P57016 [240-251]		1.59		1	1	1	1	High	1297.77		433.262			21.6156			0.0002732			7.967e-05
	[R].SPPVLEK.[A]		P57016	P57016 [259-265]		1.65		1	1	1	0	High	769.445		385.226			16.7327			0.002249			0.03743
	[R].SPGSSRTEVLVTPAGVASKR.[H]		P57016	P57016 [434-453]		3.89		1	1	2	2	High	1999.09		500.528			20.1678			0.0002732			1.212e-10
	[R].SPGSSRTEVLVTPAGVASK.[R]		P57016	P57016 [434-452]		2.66		1	1	1	1	High	1842.99		615.002			21.1625			0.0002732			8.878e-05
	[K].TSVTEKSPVPEK.[T]		P57016	P57016 [234-245]		1.56		1	1	1	1	High	1301.69		434.57			16.2078			0.0002732			0.003627
	[K].TSVTEKSPVPEKTLVSLK.[T]		P57016	P57016 [234-251]		3.17		1	1	1	2	High	1943.11		486.532			21.7123			0.0002732			1.537e-05
	[R].TEVLVTPAGVASKR.[H]		P57016	P57016 [440-453]		3.16		1	1	5	1	High	1427.82		476.611			20.6671			0.0002732			1.132e-09
	[R].TEVLVTPAGVASK.[R]		P57016	P57016 [440-452]		1.96		1	1	2	0	High	1271.72		636.364			22.4076			0.0002732			5.843e-05
	[R].TLEDEEEQERER.[R]		P57016	P57016 [19-30]		2.64		1	1	2	1	High	1562.69		521.569			16.7859			0.0002732			5.798e-06
	[K].TLVSEKTPVSEKTPVPAK.[R]		P57016	P57016 [181-198]		2.19		1	1	2	2	High	1911.08		637.698			19.343			0.0002732			0.0001458
	[K].TLVSEKTPVSEK.[T]		P57016	P57016 [181-192]		2.09		1	1	1	1	High	1317.73		439.913			17.7827			0.0007502			0.01875
	[R].ELAEGEKRLPEETVAQQK.[T]		P57016	P57016 [163-180]		2.12		1	1	1	2	High	2055.07		514.523			19.1753			0.0002732			0.006259
	[K].AIVSEKMQER.[K]	1xOxidation [M7]	P57016	P57016 [266-275]		2.28		1	1	3	1	High	1206.61		402.876			14.5958			0.0002732			6.65e-05
	[R].ALPDKSPPSSAEQSTPAPPTK.[A]		P57016	P57016 [323-343]		3.76		1	1	2	1	High	2106.07		702.696			18.4375			0.0002732			2.706e-09
	[K].AAVSEQPQTTGGSQATTREPR.[G]		P57016	P57016 [300-320]		3.58		1	1	1	1	High	2172.06		724.693			16.392			0.0002732			2.05e-07
	[R].LSGVVTSR.[L]		P57016	P57016 [478-485]		2.17		1	1	2	0	High	818.473		409.74			16.8857			0.0002732			0.008167
	[R].HLFEKELSGQNR.[T]		P57016	P57016 [454-465]		2.15		1	1	1	1	High	1457.75		486.588			20.7875			0.0002732			0.002745
	[K].KAAVSEQPQTTGGSQATTREPR.[G]		P57016	P57016 [299-320]		4.49		1	1	4	2	High	2300.16		575.795			15.6364			0.0002732			1.898e-06
	[K].KAAVSEQPQTTGGSQATTR.[E]		P57016	P57016 [299-317]		2.2		1	1	2	1	High	1917.96		639.992			15.1079			0.0002732			0.0002185
	[R].KDWSALSSLAR.[Q]		P57016	P57016 [6-16]		1.86		1	1	2	1	High	1233.66		617.333			24.5957			0.0002732			0.0006769
	[K].KAAVSEQPQTTGGSQATTREPR.[G]	1xDeamidated [Q7]	P57016	P57016 [299-320]		2.58		1	1	1	2	High	2301.14		767.725			15.6523			0.0002732			0.001524
	[R].KDNSETPLTR.[S]		P57016	P57016 [393-402]		2.06		1	1	5	1	High	1160.59		580.799			15.1046			0.0002732			2.369e-05
	[R].KLVSEKASIFEK.[S]		P57016	P57016 [276-287]		1.75		1	1	1	2	High	1378.79		460.269			20.7092			0.002047			0.03382
n/a	High	High	Ketosamine-3-kinase OS=Mus musculus OX=10090 GN=Fn3krp PE=1 SV=2	Master Protein	Q8K274	Fn3krp	B1ATT5; mmu:238024; Q8K274		7.57	1.6		3	1		5	1	3	14	309	34.4
	Annotated Sequence	Modifications	Master Protein Accessions	Positions in Master Proteins	XCorr (by Search Engine): A3 Sequest HT	XCorr (by Search Engine): B3 Sequest HT	XCorr (by Search Engine): C3 Sequest HT	# Protein Groups	# Proteins	# PSMs	# Missed Cleavages	Confidence	Theo. MH+ [Da]	m/z [Da] (by Search Engine): A3 Sequest HT	m/z [Da] (by Search Engine): B3 Sequest HT	m/z [Da] (by Search Engine): C3 Sequest HT	RT [min] (by Search Engine): A3 Sequest HT	RT [min] (by Search Engine): B3 Sequest HT	RT [min] (by Search Engine): C3 Sequest HT	Percolator q-Value (by Search Engine): A3 Sequest HT	Percolator q-Value (by Search Engine): B3 Sequest HT	Percolator q-Value (by Search Engine): C3 Sequest HT	Percolator PEP (by Search Engine): A3 Sequest HT	Percolator PEP (by Search Engine): B3 Sequest HT	Percolator PEP (by Search Engine): C3 Sequest HT
	[R].ELGCSSVK.[A]	1xCarbamidomethyl [C4]	Q8K274	Q8K274 [8-15]		1.6	1.6	1	1	3	0	High	879.424		440.215	440.215		15.6341	15.5027		0.0002732	0.0006807		0.001111	0.003479
	[K].ATGHSGGGCISQGQSYDTDKGR.[V]	1xCarbamidomethyl [C9]	Q8K274	Q8K274 [16-37]		3.46		1	1	1	1	High	2238.98		560.501			15.5422			0.0002732			3.342e-09
	[K].LGTQLADLHLENKR.[L]		Q8K274	Q8K274 [103-116]		2.5		1	1	2	1	High	1607.89		536.634			22.2311			0.0002732			1.99e-07
n/a	High	High	Dynamin-like 120 kDa protein, mitochondrial OS=Mus musculus OX=10090 GN=Opa1 PE=1 SV=1	Master Protein	H7BX01	Opa1	H7BX01		3.58	22.32		4	11		5	14	12	14	978	113.2
	Annotated Sequence	Modifications	Master Protein Accessions	Positions in Master Proteins	XCorr (by Search Engine): A3 Sequest HT	XCorr (by Search Engine): B3 Sequest HT	XCorr (by Search Engine): C3 Sequest HT	# Protein Groups	# Proteins	# PSMs	# Missed Cleavages	Confidence	Theo. MH+ [Da]	m/z [Da] (by Search Engine): A3 Sequest HT	m/z [Da] (by Search Engine): B3 Sequest HT	m/z [Da] (by Search Engine): C3 Sequest HT	RT [min] (by Search Engine): A3 Sequest HT	RT [min] (by Search Engine): B3 Sequest HT	RT [min] (by Search Engine): C3 Sequest HT	Percolator q-Value (by Search Engine): A3 Sequest HT	Percolator q-Value (by Search Engine): B3 Sequest HT	Percolator q-Value (by Search Engine): C3 Sequest HT	Percolator PEP (by Search Engine): A3 Sequest HT	Percolator PEP (by Search Engine): B3 Sequest HT	Percolator PEP (by Search Engine): C3 Sequest HT
	[R].VIQHNALEDR.[S]		H7BX01	H7BX01 [742-751]		1.94	1.73	1	2	3	0	High	1194.62		398.879	597.815		16.6456	16.5469		0.0002732	0.0006807		0.004487	0.0001566
	[K].VDLAEKNVASPSR.[I]		H7BX01	H7BX01 [487-499]			2.66	1	3	1	1	High	1385.74			462.584			17.9133			0.0006807			5.624e-06
	[R].VVVVGDQSAGKTSVLEMIAQAR.[I]	1xOxidation [M17]	H7BX01	H7BX01 [309-330]		1.86		1	4	1	1	High	2274.21		758.742			26.5022			0.0002732			0.001724
	[R].VVVVGDQSAGK.[T]		H7BX01	H7BX01 [309-319]		1.68	1.89	1	4	4	0	High	1058.58		529.796	529.795		17.1803	17.1391		0.0002732	0.0006807		4.649e-05	0.0001449
	[R].VQLAEDLKK.[V]		H7BX01	H7BX01 [951-959]			1.62	1	2	1	1	High	1043.61			522.308			18.1512			0.0006807			0.006449
	[K].VNDEHPAYLASDEITTVRK.[N]	1xDeamidated [N2]	H7BX01	H7BX01 [819-837]			2.75	1	2	1	1	High	2159.06			540.525			21.6971			0.0006807			0.0003845
	[K].TALNHCNLCR.[R]	2xCarbamidomethyl [C6; C9]	H7BX01	H7BX01 [866-875]		1.86	1.71	1	2	2	0	High	1258.58		420.197	420.198		16.7454	16.5989		0.0002732	0.0006807		0.0001891	0.001158
	[K].TSVLEMIAQAR.[I]	1xOxidation [M6]	H7BX01	H7BX01 [320-330]			1.82	1	4	1	0	High	1234.65			617.825			26.3202			0.0006807			0.002815
	[K].EGCTVSPETISLNVKGPGLQR.[M]	1xCarbamidomethyl [C3]	H7BX01	H7BX01 [391-411]			1.79	1	3	1	1	High	2242.15			748.056			25.0203			0.0006807			0.0003203
	[K].EAVKEESIKR.[H]		H7BX01	H7BX01 [720-729]			1.47	1	2	1	2	High	1188.66			396.891			13.9967			0.0006807			0.002543
	[R].ESVEQQADSFKATR.[F]		H7BX01	H7BX01 [576-589]			3.25	1	3	2	1	High	1595.77			532.593			19.7313			0.0006807			2.42e-08
	[R].IQQIIEGK.[L]		H7BX01	H7BX01 [500-507]			1.5	1	3	1	0	High	928.546			464.777			18.5043			0.0006807			0.007027
n/a	High	n/a	Myosin regulatory light chain 12B OS=Mus musculus OX=10090 GN=Myl12b PE=1 SV=2	Master Protein	Q3THE2	Myl12b	mmu:67938; Q3THE2; Q3TVH2; Q9CQL8		21.18			5			10		5	24	172	19.8
	Annotated Sequence	Modifications	Master Protein Accessions	Positions in Master Proteins	XCorr (by Search Engine): A3 Sequest HT	XCorr (by Search Engine): B3 Sequest HT	XCorr (by Search Engine): C3 Sequest HT	# Protein Groups	# Proteins	# PSMs	# Missed Cleavages	Confidence	Theo. MH+ [Da]	m/z [Da] (by Search Engine): A3 Sequest HT	m/z [Da] (by Search Engine): B3 Sequest HT	m/z [Da] (by Search Engine): C3 Sequest HT	RT [min] (by Search Engine): A3 Sequest HT	RT [min] (by Search Engine): B3 Sequest HT	RT [min] (by Search Engine): C3 Sequest HT	Percolator q-Value (by Search Engine): A3 Sequest HT	Percolator q-Value (by Search Engine): B3 Sequest HT	Percolator q-Value (by Search Engine): C3 Sequest HT	Percolator PEP (by Search Engine): A3 Sequest HT	Percolator PEP (by Search Engine): B3 Sequest HT	Percolator PEP (by Search Engine): C3 Sequest HT
	[R].ELLTTMGDRFTDEEVDELYR.[E]	1xOxidation [M6]	Q3THE2	Q3THE2 [125-144]		4.21		1	2	1	1	High	2448.12		816.713			27.9317			0.0002732			2.999e-07
	[R].FTDEEVDELYR.[E]		Q3THE2	Q3THE2 [134-144]		1.92		1	2	2	0	High	1415.63		708.32			25.2582			0.0002732			8.679e-07
	[K].LNGTDPEDVIR.[N]		Q3THE2	Q3THE2 [94-104]		2.66		1	4	1	0	High	1228.62		614.811			22.0941			0.0002732			7.924e-08
	[K].GNFNYIEFTR.[I]		Q3THE2	Q3THE2 [152-161]		2.33		1	2	5	0	High	1260.6		630.804			26.7742			0.0002732			1.718e-05
	[K].KGNFNYIEFTR.[I]		Q3THE2	Q3THE2 [151-161]		1.56		1	2	1	1	High	1388.7		694.852			24.2114			0.0002732			0.0001904
n/a	High	High	Heterogeneous nuclear ribonucleoprotein H OS=Mus musculus OX=10090 GN=Hnrnph1 PE=1 SV=1	Master Protein	Q8C2Q7	Hnrnph1	Q8C2Q7		19.57	11.04		4	4		8	7	5	15	472	51.2
	Annotated Sequence	Modifications	Master Protein Accessions	Positions in Master Proteins	XCorr (by Search Engine): A3 Sequest HT	XCorr (by Search Engine): B3 Sequest HT	XCorr (by Search Engine): C3 Sequest HT	# Protein Groups	# Proteins	# PSMs	# Missed Cleavages	Confidence	Theo. MH+ [Da]	m/z [Da] (by Search Engine): A3 Sequest HT	m/z [Da] (by Search Engine): B3 Sequest HT	m/z [Da] (by Search Engine): C3 Sequest HT	RT [min] (by Search Engine): A3 Sequest HT	RT [min] (by Search Engine): B3 Sequest HT	RT [min] (by Search Engine): C3 Sequest HT	Percolator q-Value (by Search Engine): A3 Sequest HT	Percolator q-Value (by Search Engine): B3 Sequest HT	Percolator q-Value (by Search Engine): C3 Sequest HT	Percolator PEP (by Search Engine): A3 Sequest HT	Percolator PEP (by Search Engine): B3 Sequest HT	Percolator PEP (by Search Engine): C3 Sequest HT
	[R].YIEIFK.[S]		Q8C2Q7	Q8C2Q7 [180-185]			1.59	1	3	1	0	High	812.455			406.731			24.6163			0.003417			0.07723
	[R].STGEAFVQFASQEIAEK.[A]		Q8C2Q7	Q8C2Q7 [151-167]		4.01	2.81	1	3	7	0	High	1841.89		921.45	921.449		29.86	29.7295		0.0002732	0.0006807		4.108e-09	1.611e-07
	[RK].ATENDIYNFFSPLNPVR.[V]		Q8C2Q7	Q8C2Q7 [300-316]		2.04		1	3	2	0	High	1996.98		998.99			33.1725			0.0002732			0.000161
	[K].HTGPNSPDTANDGFVR.[L]		Q8C2Q7	Q8C2Q7 [99-114]		2.87	1.74	1	3	2	0	High	1684.77		562.261	562.259		18.5011	18.4148		0.0002732	0.0006807		1.737e-08	0.001606
	[R].GLPWSCSADEVQR.[F]	1xCarbamidomethyl [C6]	Q8C2Q7	Q8C2Q7 [17-29]		2.02	1.9	1	2	3	0	High	1504.68		752.844	752.844		24.3101	24.2261		0.0002732	0.0006807		2.024e-06	1.564e-05
n/a	High	High	Filamin-B OS=Mus musculus OX=10090 GN=Flnb PE=1 SV=3	Master Protein	Q80X90	Flnb	E9QNV9; mmu:286940; Q80X90; Q8VHX4; Q8VHX7; Q99KY3		100.28	1.77		34	3		55	3	32	16	2602	277.7
	Annotated Sequence	Modifications	Master Protein Accessions	Positions in Master Proteins	XCorr (by Search Engine): A3 Sequest HT	XCorr (by Search Engine): B3 Sequest HT	XCorr (by Search Engine): C3 Sequest HT	# Protein Groups	# Proteins	# PSMs	# Missed Cleavages	Confidence	Theo. MH+ [Da]	m/z [Da] (by Search Engine): A3 Sequest HT	m/z [Da] (by Search Engine): B3 Sequest HT	m/z [Da] (by Search Engine): C3 Sequest HT	RT [min] (by Search Engine): A3 Sequest HT	RT [min] (by Search Engine): B3 Sequest HT	RT [min] (by Search Engine): C3 Sequest HT	Percolator q-Value (by Search Engine): A3 Sequest HT	Percolator q-Value (by Search Engine): B3 Sequest HT	Percolator q-Value (by Search Engine): C3 Sequest HT	Percolator PEP (by Search Engine): A3 Sequest HT	Percolator PEP (by Search Engine): B3 Sequest HT	Percolator PEP (by Search Engine): C3 Sequest HT
	[K].SGCTINNPAEFIVDPKDAGSAPLK.[I]	1xCarbamidomethyl [C3]	Q80X90	Q80X90 [658-681]		2.27		1	1	1	1	High	2501.23		834.414			27.3346			0.0002732			0.0002014
	[R].LVSPGSANETSSILVESVTR.[S]		Q80X90	Q80X90 [2476-2495]		3.73		1	1	5	0	High	2046.07		1023.54			27.8023			0.0002732			2.395e-10
	[-].MPVTEKDLAEDAPWKK.[I]	1xMet-loss [N-Term]	Q80X90	Q80X90 [1-16]		2.24		1	1	1	2	High	1726.9		576.305			22.0684			0.0002732			0.0001616
	[R].VKVDPSHDASK.[V]		Q80X90	Q80X90 [837-847]		1.44		1	1	1	1	High	1182.61		394.875			13.7079			0.0002732			0.005222
	[K].VHSPSGAVEECHVSELEPDKYAVR.[F]	1xCarbamidomethyl [C11]	Q80X90	Q80X90 [2323-2346]		2.39		1	1	1	1	High	2695.28		674.575			22.067			0.0002732			3.191e-06
	[K].VLPTYDASK.[V]		Q80X90	Q80X90 [1511-1519]		1.74		1	1	2	0	High	993.525		497.266			19.0726			0.0002732			0.001635
	[K].VLFASQEIPASPFR.[V]		Q80X90	Q80X90 [823-836]		3.07	1.48	1	1	4	0	High	1561.84		781.422	781.423		29.3692	29.31		0.0002732	0.0006807		7.788e-07	0.0005702
	[K].VAVTEGCQPSR.[V]	1xCarbamidomethyl [C7]	Q80X90	Q80X90 [1320-1330]		2.47		1	1	3	0	High	1203.58		602.292			16.2013			0.0002732			7.252e-05
	[K].VFGPGVER.[S]		Q80X90	Q80X90 [747-754]		1.65		1	1	2	0	High	860.462		430.735			19.3247			0.0002732			0.005466
	[K].VVPCLVAPVAGRECSTAK.[F]	2xCarbamidomethyl [C4; C14]	Q80X90	Q80X90 [988-1005]		1.93		1	1	1	1	High	1913.99		638.669			22.4029			0.0002732			0.0007602
	[R].VLSDDEEDVDFDIIHNANDTFTVK.[Y]		Q80X90	Q80X90 [787-810]		2		1	1	1	0	High	2751.26		917.76			29.9697			0.0002732			1.262e-06
	[R].VNIGQGSHPQK.[V]		Q80X90	Q80X90 [734-744]		1.73		1	1	1	0	High	1164.61		388.876			14.5092			0.0002732			0.008695
	[K].VVASGPGLEHGK.[V]		Q80X90	Q80X90 [1136-1147]		1.86		1	1	1	0	High	1150.62		384.212			15.8889			0.0002732			0.001076
	[K].VSFAGDAIPK.[S]		Q80X90	Q80X90 [430-439]		2.14		1	1	2	0	High	1004.54		502.775			22.6148			0.0002732			0.000539
	[R].SSTETCYSAIPK.[S]	1xCarbamidomethyl [C6]	Q80X90	Q80X90 [2496-2507]		2.39		1	1	2	0	High	1343.61		672.311			19.7571			0.0002732			0.0001452
	[K].SSFLVDCSK.[A]	1xCarbamidomethyl [C7]	Q80X90	Q80X90 [2531-2539]		1.7		1	1	1	0	High	1042.49		521.748			21.1708			0.0002732			0.001952
	[K].SNVFTVVTR.[G]		Q80X90	Q80X90 [1346-1354]		1.43		1	1	2	0	High	1022.56		511.785			23.5244			0.0002732			0.00847
	[K].SPFTVGVAAPLDLSK.[I]		Q80X90	Q80X90 [932-946]		4.48		1	1	3	0	High	1501.83		751.416			29.1198			0.0002732			2.536e-09
	[K].SPFEVNVDKAQGDASK.[V]		Q80X90	Q80X90 [341-356]		2.23		1	1	1	1	High	1691.82		564.613			20.6291			0.0002732			1.827e-05
	[K].FADEHVPGSPFTVK.[I]		Q80X90	Q80X90 [2075-2088]		2.94		1	1	1	0	High	1530.76		510.924			23.7768			0.0002732			2.701e-05
	[R].AKVYGQGLSEGR.[T]		Q80X90	Q80X90 [2005-2016]		1.61		1	1	1	1	High	1264.66		422.226			17.3996			0.0002732			0.004173
	[K].AGLAPLEVR.[V]		Q80X90	Q80X90 [1450-1458]		1.75		1	1	2	0	High	925.547		463.277			23.0016			0.0002732			0.003495
	[R].ACIPQSFTVDSSKAGLAPLEVR.[V]	1xCarbamidomethyl [C2]	Q80X90	Q80X90 [1437-1458]		3.24		1	1	1	1	High	2346.21		782.741			27.5307			0.0002732			7.238e-08
	[R].AGGPGLERGEAGIPAEFSIWTR.[E]		Q80X90	Q80X90 [2198-2219]		2.2		1	1	2	1	High	2271.15		757.723			29.5962			0.0002732			0.0003779
	[R].AGGPGLER.[GA]		Q80X90; Q8BTM8	Q80X90 [2198-2205]; Q8BTM8 [2243-2250]		1.51		2	5	1	0	High	756.4		378.703			15.2511			0.0002732			0.004479
	[R].AWGPGLHGGIVGR.[S]		Q80X90	Q80X90 [554-566]		2.57		1	1	1	0	High	1276.69		426.234			23.2366			0.0002732			1.053e-05
	[K].ATPEIVDNKDGTVTVR.[Y]		Q80X90	Q80X90 [1772-1787]		3.77	1.54	1	1	3	1	High	1714.9		572.304	572.304		21.0026	20.989		0.0002732	0.0006807		1.609e-06	0.0004383
	[K].CLATGPGIAPTVK.[T]	1xCarbamidomethyl [C1]	Q80X90	Q80X90 [1617-1629]		2.52		1	1	1	0	High	1284.7		642.852			21.8332			0.0002732			5.64e-06
	[K].IQQNTFTR.[W]		Q80X90; Q8BTM8	Q80X90 [17-24]; Q8BTM8 [44-51]		2.19	1.77	2	6	3	0	High	1007.53		504.267	504.267		17.2381	17.1918		0.0002732	0.0006807		0.003958	0.002797
	[R].KVVPCLVAPVAGRECSTAK.[F]	2xCarbamidomethyl [C5; C15]	Q80X90	Q80X90 [987-1005]		1.89		1	1	1	2	High	2042.09		681.369			21.7209			0.0002732			0.0005202
	[R].KVVPCLVAPVAGR.[E]	1xCarbamidomethyl [C5]	Q80X90	Q80X90 [987-999]		1.45		1	1	2	1	High	1365.8		455.941			22.9663			0.001626			0.02936
	[R].KGEITGTVHMPSGK.[K]	1xOxidation [M10]	Q80X90	Q80X90 [1757-1770]		2.06		1	1	1	1	High	1457.74		486.586			15.8584			0.0002732			0.004184
	[K].KATPEIVDNKDGTVTVR.[Y]		Q80X90	Q80X90 [1771-1787]		2.81		1	1	2	2	High	1842.99		615.002			19.4347			0.0002732			2.954e-06
	[K].YVPPAPGRYTIK.[V]		Q80X90	Q80X90 [811-822]		2.05		1	1	1	1	High	1361.76		454.591			20.7676			0.0002732			0.001807
n/a	High	High	60S ribosomal protein L23 OS=Mus musculus OX=10090 GN=Rpl23 PE=1 SV=1	Master Protein	P62830	Rpl23	mmu:65019; P23131; P24048; P62830; Q29246; Q3THU4; Q9CZE6; Q9DCQ4		3.83	1.68		2	2		4	2	2	21	140	14.9
	Annotated Sequence	Modifications	Master Protein Accessions	Positions in Master Proteins	XCorr (by Search Engine): A3 Sequest HT	XCorr (by Search Engine): B3 Sequest HT	XCorr (by Search Engine): C3 Sequest HT	# Protein Groups	# Proteins	# PSMs	# Missed Cleavages	Confidence	Theo. MH+ [Da]	m/z [Da] (by Search Engine): A3 Sequest HT	m/z [Da] (by Search Engine): B3 Sequest HT	m/z [Da] (by Search Engine): C3 Sequest HT	RT [min] (by Search Engine): A3 Sequest HT	RT [min] (by Search Engine): B3 Sequest HT	RT [min] (by Search Engine): C3 Sequest HT	Percolator q-Value (by Search Engine): A3 Sequest HT	Percolator q-Value (by Search Engine): B3 Sequest HT	Percolator q-Value (by Search Engine): C3 Sequest HT	Percolator PEP (by Search Engine): A3 Sequest HT	Percolator PEP (by Search Engine): B3 Sequest HT	Percolator PEP (by Search Engine): C3 Sequest HT
	[R].ISLGLPVGAVINCADNTGAK.[N]	1xCarbamidomethyl [C13]	P62830	P62830 [16-35]		1.69	1.55	1	2	4	0	High	1970.04		985.522	657.351		30.0231	29.9278		0.0002732	0.0006807		2.902e-06	0.001417
	[K].GSAITGPVAK.[E]		P62830	P62830 [114-123]		1.51	1.68	1	1	2	0	High	900.515		450.761	450.762		17.0334	16.9303		0.0002732	0.0006807		0.005043	0.002095
n/a	High	n/a	F-actin-capping protein subunit beta OS=Mus musculus OX=10090 GN=Capzb PE=1 SV=3	Master Protein	P47757	Capzb	A2AMV7; mmu:12345; P47757		17			5			10		1	25	277	31.3
	Annotated Sequence	Modifications	Master Protein Accessions	Positions in Master Proteins	XCorr (by Search Engine): A3 Sequest HT	XCorr (by Search Engine): B3 Sequest HT	XCorr (by Search Engine): C3 Sequest HT	# Protein Groups	# Proteins	# PSMs	# Missed Cleavages	Confidence	Theo. MH+ [Da]	m/z [Da] (by Search Engine): A3 Sequest HT	m/z [Da] (by Search Engine): B3 Sequest HT	m/z [Da] (by Search Engine): C3 Sequest HT	RT [min] (by Search Engine): A3 Sequest HT	RT [min] (by Search Engine): B3 Sequest HT	RT [min] (by Search Engine): C3 Sequest HT	Percolator q-Value (by Search Engine): A3 Sequest HT	Percolator q-Value (by Search Engine): B3 Sequest HT	Percolator q-Value (by Search Engine): C3 Sequest HT	Percolator PEP (by Search Engine): A3 Sequest HT	Percolator PEP (by Search Engine): B3 Sequest HT	Percolator PEP (by Search Engine): C3 Sequest HT
	[R].QMEKDETVSDCSPHIANIGR.[L]	1xCarbamidomethyl [C11]; 1xOxidation [M2]	P47757; A2AMW0	P47757 [196-215]; A2AMW0 [184-203]		2.82		2	3	1	1	High	2303.04		576.515			19.813			0.0002732			6.632e-06
	[K].SGSGTMNLGGSLTR.[Q]	1xOxidation [M6]	P47757; A2AMW0	P47757 [182-195]; A2AMW0 [170-183]		2.06		2	3	1	0	High	1353.64		677.325			19.1212			0.0002732			1.002e-06
	[-].MSDQQLDCALDLMR.[R]	1xCarbamidomethyl [C8]; 1xOxidation [M13]; 1xMet-loss+Acetyl [N-Term]	P47757	P47757 [1-14]		2.78		1	3	4	0	High	1622.71		811.861			28.7624			0.0002732			1.772e-07
	[R].STLNEIYFGK.[T]		P47757; A2AMW0	P47757 [226-235]; A2AMW0 [214-223]		2.28		2	2	2	0	High	1171.6		586.303			25.2489			0.0002732			7.778e-05
	[R].LVEDMENKIR.[S]	1xOxidation [M5]	P47757; A2AMW0	P47757 [216-225]; A2AMW0 [204-213]		2.44		2	2	2	1	High	1262.64		421.552			16.6915			0.0002732			0.0001089
n/a	High	n/a	Protein phosphatase 1 regulatory subunit 12A OS=Mus musculus OX=10090 GN=Ppp1r12a PE=1 SV=2	Master Protein	Q9DBR7	Ppp1r12a	mmu:17931; Q05A74; Q8CBV2; Q99NB6; Q9DBR7		17.05			5			9		5	6	1029	114.9
	Annotated Sequence	Modifications	Master Protein Accessions	Positions in Master Proteins	XCorr (by Search Engine): A3 Sequest HT	XCorr (by Search Engine): B3 Sequest HT	XCorr (by Search Engine): C3 Sequest HT	# Protein Groups	# Proteins	# PSMs	# Missed Cleavages	Confidence	Theo. MH+ [Da]	m/z [Da] (by Search Engine): A3 Sequest HT	m/z [Da] (by Search Engine): B3 Sequest HT	m/z [Da] (by Search Engine): C3 Sequest HT	RT [min] (by Search Engine): A3 Sequest HT	RT [min] (by Search Engine): B3 Sequest HT	RT [min] (by Search Engine): C3 Sequest HT	Percolator q-Value (by Search Engine): A3 Sequest HT	Percolator q-Value (by Search Engine): B3 Sequest HT	Percolator q-Value (by Search Engine): C3 Sequest HT	Percolator PEP (by Search Engine): A3 Sequest HT	Percolator PEP (by Search Engine): B3 Sequest HT	Percolator PEP (by Search Engine): C3 Sequest HT
	[R].RSTQGVTLTDLQEAEKTIGR.[S]		Q9DBR7	Q9DBR7 [692-711]		2.01		1	2	1	2	High	2203.17		735.06			25.671			0.0002732			6.308e-06
	[K].NSSINEGSTYHR.[S]		Q9DBR7	Q9DBR7 [540-551]		2.49		1	2	1	0	High	1364.62		455.544			15.2193			0.0002732			9.219e-06
	[R].WIGSETDLEPPVVKR.[Q]		Q9DBR7	Q9DBR7 [17-31]		1.86		1	1	2	1	High	1725.92		575.977			25.2018			0.0002732			0.0002694
	[R].STQGVTLTDLQEAEKTIGR.[S]		Q9DBR7	Q9DBR7 [693-711]		3.26		1	2	3	1	High	2047.07		683.028			27.2628			0.0002732			3.566e-08
	[R].LAYVTPTIPR.[R]		Q9DBR7	Q9DBR7 [494-503]		1.67		1	2	2	0	High	1130.66		565.832			24.456			0.0002732			0.0001385
n/a	High	High	Fatty acid synthase OS=Mus musculus OX=10090 GN=Fasn PE=1 SV=2	Master Protein	P19096	Fasn	B1ATU8; mmu:14104; P19096; Q6PB72; Q8C4Z0; Q9EQR0		13.7	6.41		6	3		9	5	6	3	2504	272.3
	Annotated Sequence	Modifications	Master Protein Accessions	Positions in Master Proteins	XCorr (by Search Engine): A3 Sequest HT	XCorr (by Search Engine): B3 Sequest HT	XCorr (by Search Engine): C3 Sequest HT	# Protein Groups	# Proteins	# PSMs	# Missed Cleavages	Confidence	Theo. MH+ [Da]	m/z [Da] (by Search Engine): A3 Sequest HT	m/z [Da] (by Search Engine): B3 Sequest HT	m/z [Da] (by Search Engine): C3 Sequest HT	RT [min] (by Search Engine): A3 Sequest HT	RT [min] (by Search Engine): B3 Sequest HT	RT [min] (by Search Engine): C3 Sequest HT	Percolator q-Value (by Search Engine): A3 Sequest HT	Percolator q-Value (by Search Engine): B3 Sequest HT	Percolator q-Value (by Search Engine): C3 Sequest HT	Percolator PEP (by Search Engine): A3 Sequest HT	Percolator PEP (by Search Engine): B3 Sequest HT	Percolator PEP (by Search Engine): C3 Sequest HT
	[R].QAPLLIGSTK.[S]		P19096	P19096 [317-326]		2.08	2.15	1	2	6	0	High	1027.61		514.311	514.311		21.9082	21.8267		0.0002732	0.0006807		1.848e-05	7.1e-05
	[R].RQQEQLVPTLEK.[F]		P19096	P19096 [1106-1117]		2.96		1	2	1	1	High	1468.81		490.275			21.1319			0.0002732			7.742e-06
	[K].VGDPQELNGITR.[S]	1xDeamidated [N8]	P19096	P19096 [299-310]		1.58		1	2	1	0	High	1299.65		650.331			20.8821			0.0002732			2.959e-05
	[K].VGDPQELNGITR.[S]		P19096	P19096 [299-310]		2.15		1	2	1	0	High	1298.67		649.838			21.3655			0.0002732			1.581e-05
	[R].VTAIYIDPATHR.[Q]		P19096	P19096 [1053-1064]		1.48	1.71	1	2	2	0	High	1356.73		452.914	452.914		21.6704	21.5434		0.0002732	0.000998		0.003419	0.01319
	[K].AAMLGQEDPPQHGLPR.[L]	1xOxidation [M3]	P19096	P19096 [1160-1175]		2.3	1.6	1	2	2	0	High	1732.84		578.287	578.287		19.4219	19.293		0.0002732	0.000998		0.0001133	0.01449
	[R].LTQGEVYKELR.[L]		P19096	P19096 [986-996]		1.45		1	2	1	1	High	1335.73		445.913			21.0162			0.0002732			0.007368
n/a	High	High	Heat shock protein HSP 90-beta (Fragment) OS=Mus musculus OX=10090 GN=Hsp90ab1 PE=1 SV=1	Master Protein	E9Q3D6	Hsp90ab1	E9Q3D6		4.6	1.89		2	1		2	1	1	11	189	22.5
	Annotated Sequence	Modifications	Master Protein Accessions	Positions in Master Proteins	XCorr (by Search Engine): A3 Sequest HT	XCorr (by Search Engine): B3 Sequest HT	XCorr (by Search Engine): C3 Sequest HT	# Protein Groups	# Proteins	# PSMs	# Missed Cleavages	Confidence	Theo. MH+ [Da]	m/z [Da] (by Search Engine): A3 Sequest HT	m/z [Da] (by Search Engine): B3 Sequest HT	m/z [Da] (by Search Engine): C3 Sequest HT	RT [min] (by Search Engine): A3 Sequest HT	RT [min] (by Search Engine): B3 Sequest HT	RT [min] (by Search Engine): C3 Sequest HT	Percolator q-Value (by Search Engine): A3 Sequest HT	Percolator q-Value (by Search Engine): B3 Sequest HT	Percolator q-Value (by Search Engine): C3 Sequest HT	Percolator PEP (by Search Engine): A3 Sequest HT	Percolator PEP (by Search Engine): B3 Sequest HT	Percolator PEP (by Search Engine): C3 Sequest HT
	[R].ALLFIPR.[R]		E9Q3D6	E9Q3D6 [118-124]		1.62		1	2	1	0	High	829.529		415.268			27.6529			0.0009847			0.02039
	[R].GVVDSEDLPLNISR.[E]		E9Q3D6; Q9CQN1	E9Q3D6 [166-179]; Q9CQN1 [391-404]		2.98	2.82	2	4	4	0	High	1513.79		757.395	757.394		26.9402	26.8935		0.0002732	0.0006807		6.26e-07	3.144e-06
n/a	High	n/a	LIM domain and actin-binding protein 1 OS=Mus musculus OX=10090 GN=Lima1 PE=1 SV=3	Master Protein	Q9ERG0	Lima1	mmu:65970; Q8K2H0; Q9ERG0; Q9ERG1		11.02			7			9		7	11	753	84
	Annotated Sequence	Modifications	Master Protein Accessions	Positions in Master Proteins	XCorr (by Search Engine): A3 Sequest HT	XCorr (by Search Engine): B3 Sequest HT	XCorr (by Search Engine): C3 Sequest HT	# Protein Groups	# Proteins	# PSMs	# Missed Cleavages	Confidence	Theo. MH+ [Da]	m/z [Da] (by Search Engine): A3 Sequest HT	m/z [Da] (by Search Engine): B3 Sequest HT	m/z [Da] (by Search Engine): C3 Sequest HT	RT [min] (by Search Engine): A3 Sequest HT	RT [min] (by Search Engine): B3 Sequest HT	RT [min] (by Search Engine): C3 Sequest HT	Percolator q-Value (by Search Engine): A3 Sequest HT	Percolator q-Value (by Search Engine): B3 Sequest HT	Percolator q-Value (by Search Engine): C3 Sequest HT	Percolator PEP (by Search Engine): A3 Sequest HT	Percolator PEP (by Search Engine): B3 Sequest HT	Percolator PEP (by Search Engine): C3 Sequest HT
	[K].QSSPASYTNELKTSESK.[T]		Q9ERG0	Q9ERG0 [281-297]		1.84		1	1	1	1	High	1856.89		619.634			19.3755			0.0002732			3.102e-05
	[K].VGVLAASMEAK.[A]	1xOxidation [M8]	Q9ERG0	Q9ERG0 [499-509]		1.66		1	1	2	0	High	1091.58		546.292			19.1246			0.0002732			4.415e-05
	[R].SRPFTVAASFR.[T]		Q9ERG0	Q9ERG0 [586-596]		2.6		1	1	1	0	High	1238.66		413.56			23.0102			0.0002732			0.001563
	[R].TSSLPESSPSKTAK.[K]		Q9ERG0	Q9ERG0 [365-378]		3.21		1	1	1	1	High	1419.73		473.916			14.905			0.0002732			1.114e-06
	[R].TSSLPESSPSK.[T]		Q9ERG0	Q9ERG0 [365-375]		1.9		1	1	2	0	High	1119.55		560.28			15.8368			0.0002732			6.466e-05
	[R].FGSRPEAVIQSR.[Y]		Q9ERG0	Q9ERG0 [130-141]		1.78		1	1	1	0	High	1346.72		449.577			19.8784			0.0002732			0.000888
	[K].KFQAPAKESCVECQK.[T]	2xCarbamidomethyl [C10; C13]	Q9ERG0	Q9ERG0 [379-393]		1.95		1	1	1	2	High	1809.86		603.959			16.6954			0.0002732			9.847e-06
n/a	High	High	Annexin A1 OS=Mus musculus OX=10090 GN=Anxa1 PE=1 SV=2	Master Protein	P10107	Anxa1	mmu:16952; P10107		213.24	87.52		29	23		91	48	29	75	346	38.7
	Annotated Sequence	Modifications	Master Protein Accessions	Positions in Master Proteins	XCorr (by Search Engine): A3 Sequest HT	XCorr (by Search Engine): B3 Sequest HT	XCorr (by Search Engine): C3 Sequest HT	# Protein Groups	# Proteins	# PSMs	# Missed Cleavages	Confidence	Theo. MH+ [Da]	m/z [Da] (by Search Engine): A3 Sequest HT	m/z [Da] (by Search Engine): B3 Sequest HT	m/z [Da] (by Search Engine): C3 Sequest HT	RT [min] (by Search Engine): A3 Sequest HT	RT [min] (by Search Engine): B3 Sequest HT	RT [min] (by Search Engine): C3 Sequest HT	Percolator q-Value (by Search Engine): A3 Sequest HT	Percolator q-Value (by Search Engine): B3 Sequest HT	Percolator q-Value (by Search Engine): C3 Sequest HT	Percolator PEP (by Search Engine): A3 Sequest HT	Percolator PEP (by Search Engine): B3 Sequest HT	Percolator PEP (by Search Engine): C3 Sequest HT
	[R].RKGTDVNVFTTILTSR.[S]		P10107	P10107 [213-228]		3.41		1	2	2	2	High	1808		603.339			27.53			0.0002732			1.343e-05
	[-].MAMVSEFLKQAR.[F]	1xOxidation [M3]; 1xMet-loss+Acetyl [N-Term]	P10107	P10107 [1-12]		1.76	2.12	1	2	5	1	High	1337.69		669.348	669.348		26.9422	26.8426		0.0002732	0.0006807		9.735e-06	9.198e-05
	[-].MAMVSEFLK.[Q]	1xOxidation [M3]; 1xMet-loss+Acetyl [N-Term]	P10107	P10107 [1-9]		1.84	1.69	1	2	9	0	High	982.491		491.749	491.75		29.0152	28.9761		0.0002732	0.0006807		0.00376	0.0008127
	[K].LYEAMKGAGTR.[H]	1xOxidation [M5]	P10107	P10107 [282-292]		1.64		1	1	1	1	High	1212.6		404.873			14.6653			0.0002732			0.001931
	[R].VFQNYGK.[Y]		P10107	P10107 [236-242]		1.63	1.45	1	2	3	0	High	855.436		428.221	428.222		17.2835	17.2178		0.002249	0.000998		0.03691	0.01312
	[K].YGISLCQAILDETKGDYEK.[I]	1xCarbamidomethyl [C6]	P10107	P10107 [319-337]		1.74		1	1	1	1	High	2203.06		735.025			29.2299			0.0002732			9.642e-06
	[K].SYKGGPGSAVSPYPSFNVSSDVAALHK.[A]		P10107	P10107 [27-53]		5.46		1	2	3	1	High	2722.35		681.342			25.8368			0.0002732			1.394e-11
	[R].SNEQIREINR.[V]		P10107	P10107 [145-154]		2.76	2.54	1	2	5	1	High	1258.65		420.222	420.221		16.2495	16.1487		0.0002732	0.0006807		0.000503	0.001946
	[K].TPAQFDADELRGAMK.[G]	1xOxidation [M14]	P10107	P10107 [114-128]		4.71	2.45	1	2	4	1	High	1665.79		555.936	555.935		21.1789	21.1336		0.0002732	0.0006807		1.513e-08	4.924e-05
	[K].TPAQFDADELR.[G]		P10107	P10107 [114-124]		2.75		1	2	2	0	High	1262.6		631.805			22.6195			0.0002732			4.963e-06
	[R].DLAKDITSDTSGDFRK.[A]		P10107	P10107 [163-178]		5.4	4.32	1	2	8	2	High	1768.87		590.295	590.295		22.7957	22.7228		0.0002732	0.0006807		6.41e-19	3.036e-13
	[K].DITSDTSGDFRK.[A]		P10107	P10107 [167-178]		2.08	3.28	1	2	7	1	High	1341.63		671.318	447.881		19.0826	19.0367		0.0002732	0.0006807		2.839e-06	1.018e-05
	[R].FLENQEQEYVQAVK.[S]		P10107	P10107 [13-26]		2.77	3.19	1	2	11	0	High	1724.85		862.928	862.929		24.5447	24.4864		0.0002732	0.0006807		3.021e-09	4.595e-08
	[K].GGPGSAVSPYPSFNVSSDVAALHK.[A]		P10107	P10107 [30-53]		5.19	3.65	1	2	4	0	High	2344.16		782.057	782.057		27.0765	26.9968		0.0002732	0.0006807		6.452e-17	1.303e-09
	[K].GDRCQDLSVNQDLADTDAR.[A]	1xCarbamidomethyl [C4]	P10107	P10107 [186-204]		4.31	3.93	1	2	4	1	High	2148.96		716.991	716.991		21.3547	21.2801		0.0002732	0.0006807		2.786e-11	1.068e-06
	[R].CQDLSVNQDLADTDAR.[A]	1xCarbamidomethyl [C1]	P10107	P10107 [189-204]		3.63	3.3	1	2	7	0	High	1820.81		910.908	910.908		22.5739	22.5359		0.0002732	0.0006807		3.239e-10	6.52e-09
	[K].ALDLELKGDIEK.[C]		P10107	P10107 [251-262]		1.65		1	2	2	1	High	1343.74		448.585			23.8261			0.0002732			0.003307
	[K].ALLALAKGDR.[C]		P10107	P10107 [179-188]		2.48	2	1	2	3	1	High	1027.63		514.316	514.317		21.1822	21.0168		0.0002732	0.0006807		0.001158	0.000814
	[R].ALYEAGER.[R]		P10107	P10107 [205-212]		1.9	1.85	1	2	3	0	High	908.447		454.727	454.727		17.5879	17.5382		0.0002732	0.000998		0.005108	0.01313
	[K].ALLALAKGDRCQDLSVNQDLADTDAR.[A]	1xCarbamidomethyl [C11]	P10107	P10107 [179-204]		4.53	2.67	1	2	7	2	High	2829.42		943.81	943.81		25.5949	25.4548		0.0002732	0.0006807		7.077e-12	6.832e-06
	[K].AAYLQENGKPLDEVLRK.[A]	1xDeamidated [N7]	P10107	P10107 [82-98]		3.52	1.42	1	2	3	1	High	1945.04		649.018	649.017		23.8696	23.7666		0.0002732	0.0006807		1.097e-07	0.0006625
	[K].AAYLQENGKPLDEVLRK.[A]		P10107	P10107 [82-98]		1.94		1	2	2	1	High	1944.05		648.69			23.1639			0.0002732			0.0002114
	[K].AAYLQENGKPLDEVLR.[K]	1xDeamidated [Q/N]	P10107	P10107 [82-97]		2.39		1	2	4	0	High	1816.94		606.32			25.7123			0.0002732			3.295e-07
	[K].AAYLQENGKPLDEVLR.[K]		P10107	P10107 [82-97]		2.47	1.78	1	2	3	0	High	1815.96		605.991	605.992		24.8642	24.7943		0.0002732	0.0006807		1.128e-05	0.0001208
	[K].CLTTIVK.[C]	1xCarbamidomethyl [C1]	P10107	P10107 [263-269]		2.1	1.91	1	2	4	0	High	834.475		417.741	417.742		20.0307	19.9328		0.0005116	0.000998		0.01376	0.009522
	[K].CATSTPAFFAEK.[L]	1xCarbamidomethyl [C1]	P10107	P10107 [270-281]		2.58	2.69	1	2	5	0	High	1329.61		665.312	665.311		23.3814	23.3646		0.0002732	0.0006807		3.241e-07	6.733e-07
	[K].GLGTDEDTLIEILTTR.[S]		P10107	P10107 [129-144]		3.2	1.89	1	2	6	0	High	1746.91		873.96	582.975		34.8178	34.8005		0.0002732	0.0006807		1.137e-13	0.004217
	[K].GVDEATIIDILTKR.[T]		P10107	P10107 [59-72]		3.19	1.78	1	2	6	1	High	1543.87		772.439	515.295		31.1156	31.0195		0.0002732	0.0006807		1.785e-09	0.0004023
	[K].GVDEATIIDILTK.[R]		P10107	P10107 [59-71]		2.5	2.5	1	2	4	0	High	1387.77		694.387	694.386		33.098	32.9901		0.0002732	0.0006807		8.311e-07	2.355e-07
	[K].GTDVNVFTTILTSR.[S]		P10107	P10107 [215-228]		2.96	2.48	1	2	5	0	High	1523.81		762.406	762.406		31.3442	31.2373		0.0002732	0.0006807		3.177e-08	7.961e-06
	[R].KGTDVNVFTTILTSR.[S]		P10107	P10107 [214-228]		3.23	2.14	1	2	6	1	High	1651.9		826.455	551.306		28.7415	28.5996		0.0002732	0.0006807		3.552e-09	6.351e-05
n/a	High	High	KH domain-containing, RNA-binding, signal transduction-associated protein 1 OS=Mus musculus OX=10090 GN=Khdrbs1 PE=1 SV=2	Master Protein	Q60749	Khdrbs1	A2ACH3; B2KG38; mmu:20218; Q3U8T3; Q60735; Q60749; Q7M4N5; Q99M33		13.16	5.34		4	3		6	4	4	8	443	48.3
	Annotated Sequence	Modifications	Master Protein Accessions	Positions in Master Proteins	XCorr (by Search Engine): A3 Sequest HT	XCorr (by Search Engine): B3 Sequest HT	XCorr (by Search Engine): C3 Sequest HT	# Protein Groups	# Proteins	# PSMs	# Missed Cleavages	Confidence	Theo. MH+ [Da]	m/z [Da] (by Search Engine): A3 Sequest HT	m/z [Da] (by Search Engine): B3 Sequest HT	m/z [Da] (by Search Engine): C3 Sequest HT	RT [min] (by Search Engine): A3 Sequest HT	RT [min] (by Search Engine): B3 Sequest HT	RT [min] (by Search Engine): C3 Sequest HT	Percolator q-Value (by Search Engine): A3 Sequest HT	Percolator q-Value (by Search Engine): B3 Sequest HT	Percolator q-Value (by Search Engine): C3 Sequest HT	Percolator PEP (by Search Engine): A3 Sequest HT	Percolator PEP (by Search Engine): B3 Sequest HT	Percolator PEP (by Search Engine): C3 Sequest HT
	[R].SCSKDPSGAHPSVR.[L]	1xCarbamidomethyl [C2]	Q60749	Q60749 [18-31]		3.8	2.47	1	1	2	1	High	1484.69		495.569	495.569		13.8649	13.7179		0.0002732	0.0006807		4.374e-09	8.133e-05
	[R].VLIPVKQYPK.[FEV]		Q60749	Q60749 [160-169]		2.13	1.98	1	4	3	1	High	1184.74		395.585	395.585		21.1078	20.8776		0.0002732	0.0006807		0.0003925	0.0009898
	[K].ILGPQGNTIKR.[L]		Q60749	Q60749 [176-186]		3.19	2.87	1	1	4	1	High	1196.71		399.575	399.575		17.8739	17.7961		0.0002732	0.0006807		1.498e-05	4.127e-05
	[K].ILGPQGNTIK.[R]		Q60749	Q60749 [176-185]		1.79		1	1	1	0	High	1040.61		520.808			19.428			0.0005116			0.009984
n/a	High	High	Protein RCC2 OS=Mus musculus OX=10090 GN=Rcc2 PE=1 SV=1	Master Protein	Q8BK67	Rcc2	A2AWQ3; mmu:108911; Q6ZPQ0; Q8BK67		15.15	12.02		9	5		13	7	9	19	520	55.9
	Annotated Sequence	Modifications	Master Protein Accessions	Positions in Master Proteins	XCorr (by Search Engine): A3 Sequest HT	XCorr (by Search Engine): B3 Sequest HT	XCorr (by Search Engine): C3 Sequest HT	# Protein Groups	# Proteins	# PSMs	# Missed Cleavages	Confidence	Theo. MH+ [Da]	m/z [Da] (by Search Engine): A3 Sequest HT	m/z [Da] (by Search Engine): B3 Sequest HT	m/z [Da] (by Search Engine): C3 Sequest HT	RT [min] (by Search Engine): A3 Sequest HT	RT [min] (by Search Engine): B3 Sequest HT	RT [min] (by Search Engine): C3 Sequest HT	Percolator q-Value (by Search Engine): A3 Sequest HT	Percolator q-Value (by Search Engine): B3 Sequest HT	Percolator q-Value (by Search Engine): C3 Sequest HT	Percolator PEP (by Search Engine): A3 Sequest HT	Percolator PEP (by Search Engine): B3 Sequest HT	Percolator PEP (by Search Engine): C3 Sequest HT
	[R].VAIFIEK.[T]		Q8BK67	Q8BK67 [310-316]		1.42		1	1	1	0	High	819.497		410.252			23.1747			0.0005116			0.01431
	[R].YGCLSGVR.[V]	1xCarbamidomethyl [C3]	Q8BK67	Q8BK67 [140-147]		1.88	1.84	1	2	2	0	High	911.44		456.224	456.225		18.9216	18.814		0.0002732	0.000998		0.001061	0.01307
	[R].DVACGANHTLVLDSQKR.[V]	1xCarbamidomethyl [C4]	Q8BK67	Q8BK67 [332-348]		1.92		1	1	1	1	High	1883.94		628.651			19.4849			0.0002732			0.0001099
	[K].EVPKQQAAYR.[N]		Q8BK67	Q8BK67 [119-128]		1.76	2.2	1	2	4	1	High	1189.63		397.215	397.216		14.7576	14.6555		0.0002732	0.0006807		0.002295	0.0009736
	[K].AAGAAAIITEPEHTKER.[V]		Q8BK67	Q8BK67 [76-92]		4.3	4.38	1	2	3	1	High	1764.92		588.979	441.987		18.982	18.8451		0.0002732	0.0006807		2.815e-09	6.595e-08
	[K].AVQDLCGWR.[I]	1xCarbamidomethyl [C6]	Q8BK67	Q8BK67 [421-429]		1.55	1.78	1	1	4	0	High	1104.53		552.766	552.767		22.9167	22.8689		0.0002732	0.0006807		0.0009293	0.001566
	[R].AQRIEYDCELVPR.[R]	1xCarbamidomethyl [C8]	Q8BK67	Q8BK67 [296-308]		2.95	1.55	1	1	2	1	High	1648.81		550.276	550.274		22.6627	22.5975		0.0002732	0.000998		2.593e-05	0.02716
	[R].LGHAEQKDEMVPR.[L]	1xOxidation [M10]	Q8BK67	Q8BK67 [360-372]		1.57		1	1	2	1	High	1525.74		382.191			15.6319			0.001187			0.02063
	[R].LPEYTPR.[T]		Q8BK67	Q8BK67 [512-518]		1.66		1	1	1	0	High	875.462		438.234			19.2885			0.0007502			0.01824
n/a	High	n/a	Spectrin beta chain, non-erythrocytic 1 OS=Mus musculus OX=10090 GN=Sptbn1 PE=1 SV=2	Master Protein	Q62261	Sptbn1	A2AFU1; mmu:20742; Q3TEM7; Q5SQL8; Q5SQL9; Q62261; Q9QWJ7		6			4			5		4	2	2363	274.1
	Annotated Sequence	Modifications	Master Protein Accessions	Positions in Master Proteins	XCorr (by Search Engine): A3 Sequest HT	XCorr (by Search Engine): B3 Sequest HT	XCorr (by Search Engine): C3 Sequest HT	# Protein Groups	# Proteins	# PSMs	# Missed Cleavages	Confidence	Theo. MH+ [Da]	m/z [Da] (by Search Engine): A3 Sequest HT	m/z [Da] (by Search Engine): B3 Sequest HT	m/z [Da] (by Search Engine): C3 Sequest HT	RT [min] (by Search Engine): A3 Sequest HT	RT [min] (by Search Engine): B3 Sequest HT	RT [min] (by Search Engine): C3 Sequest HT	Percolator q-Value (by Search Engine): A3 Sequest HT	Percolator q-Value (by Search Engine): B3 Sequest HT	Percolator q-Value (by Search Engine): C3 Sequest HT	Percolator PEP (by Search Engine): A3 Sequest HT	Percolator PEP (by Search Engine): B3 Sequest HT	Percolator PEP (by Search Engine): C3 Sequest HT
	[K].SALPAQSAATLPAR.[T]		Q62261	Q62261 [2177-2190]		2.53		1	1	2	0	High	1353.75		677.378			21.3201			0.0002732			9.194e-07
	[R].VAVVNQIAR.[Q]		Q62261	Q62261 [905-913]		1.8		1	2	1	0	High	969.584		485.296			19.9694			0.0002732			0.0002499
	[R].ALVADSHPESER.[I]		Q62261	Q62261 [1657-1668]		1.71		1	2	1	0	High	1310.63		437.549			16.3466			0.0002732			0.001031
	[R].AQTLPTSVVTITSESSPGKR.[E]		Q62261	Q62261 [2325-2344]		1.54		1	1	1	1	High	2059.1		687.04			23.6346			0.0002732			0.005449
n/a	High	n/a	Coronin-1C OS=Mus musculus OX=10090 GN=Coro1c PE=1 SV=2	Master Protein	Q9WUM4	Coro1c	mmu:23790; Q499X7; Q8VCQ5; Q9WUM4		34.7			11			19		11	23	474	53.1
	Annotated Sequence	Modifications	Master Protein Accessions	Positions in Master Proteins	XCorr (by Search Engine): A3 Sequest HT	XCorr (by Search Engine): B3 Sequest HT	XCorr (by Search Engine): C3 Sequest HT	# Protein Groups	# Proteins	# PSMs	# Missed Cleavages	Confidence	Theo. MH+ [Da]	m/z [Da] (by Search Engine): A3 Sequest HT	m/z [Da] (by Search Engine): B3 Sequest HT	m/z [Da] (by Search Engine): C3 Sequest HT	RT [min] (by Search Engine): A3 Sequest HT	RT [min] (by Search Engine): B3 Sequest HT	RT [min] (by Search Engine): C3 Sequest HT	Percolator q-Value (by Search Engine): A3 Sequest HT	Percolator q-Value (by Search Engine): B3 Sequest HT	Percolator q-Value (by Search Engine): C3 Sequest HT	Percolator PEP (by Search Engine): A3 Sequest HT	Percolator PEP (by Search Engine): B3 Sequest HT	Percolator PEP (by Search Engine): C3 Sequest HT
	[R].QLALWNPK.[N]		Q9WUM4	Q9WUM4 [244-251]		2.04		1	1	2	0	High	969.552		485.279			24.8521			0.0002732			0.004898
	[K].SELSCAPK.[K]	1xCarbamidomethyl [C5]	Q9WUM4	Q9WUM4 [420-427]		1.81		1	1	1	0	High	891.424		446.215			15.6973			0.0007502			0.0169
	[K].RGLDVNKCEIAR.[F]	1xCarbamidomethyl [C8]	Q9WUM4	Q9WUM4 [323-334]		3.38		1	1	1	2	High	1430.75		477.589			18.4308			0.0002732			2.561e-05
	[K].NILDSKPAANKK.[S]		Q9WUM4	Q9WUM4 [408-419]		1.6		1	1	1	1	High	1298.74		433.586			15.9849			0.0002732			0.003894
	[R].VGIVAWHPTAR.[N]		Q9WUM4	Q9WUM4 [133-143]		2.58		1	2	3	0	High	1206.67		402.896			22.6088			0.0002732			0.000699
	[R].VTWDSSFCAVNPR.[F]	1xCarbamidomethyl [C8]	Q9WUM4	Q9WUM4 [32-44]		2.83		1	4	2	0	High	1538.71		769.856			26.0615			0.0002732			2.578e-08
	[R].AIFLADGNVFTTGFSR.[M]		Q9WUM4	Q9WUM4 [224-239]		2.7		1	1	5	0	High	1715.88		858.442			31.9024			0.0002732			4.114e-11
	[R].GLDVNKCEIAR.[F]	1xCarbamidomethyl [C7]	Q9WUM4	Q9WUM4 [324-334]		2.35		1	1	1	1	High	1274.65		425.555			18.9437			0.0002732			4.218e-05
	[R].ISKLEQQLAK.[M]		Q9WUM4	Q9WUM4 [462-471]		1.67		1	1	1	1	High	1157.69		386.568			18.9966			0.003914			0.07178
	[R].KCEPIIMTVPR.[K]	1xCarbamidomethyl [C2]; 1xOxidation [M7]	Q9WUM4	Q9WUM4 [342-352]		2.66		1	3	1	1	High	1359.71		453.908			20.0281			0.0002732			7.321e-05
	[R].KQEIVAEKEK.[A]		Q9WUM4	Q9WUM4 [205-214]		1.8		1	1	1	2	High	1201.68		401.231			13.6022			0.0002732			0.007751
n/a	High	n/a	Ankycorbin OS=Mus musculus OX=10090 GN=Rai14 PE=1 SV=1	Master Protein	A0A2I3BPY7	Rai14	A0A2I3BPY7		5.8			5			6		5	7	950	105.7
	Annotated Sequence	Modifications	Master Protein Accessions	Positions in Master Proteins	XCorr (by Search Engine): A3 Sequest HT	XCorr (by Search Engine): B3 Sequest HT	XCorr (by Search Engine): C3 Sequest HT	# Protein Groups	# Proteins	# PSMs	# Missed Cleavages	Confidence	Theo. MH+ [Da]	m/z [Da] (by Search Engine): A3 Sequest HT	m/z [Da] (by Search Engine): B3 Sequest HT	m/z [Da] (by Search Engine): C3 Sequest HT	RT [min] (by Search Engine): A3 Sequest HT	RT [min] (by Search Engine): B3 Sequest HT	RT [min] (by Search Engine): C3 Sequest HT	Percolator q-Value (by Search Engine): A3 Sequest HT	Percolator q-Value (by Search Engine): B3 Sequest HT	Percolator q-Value (by Search Engine): C3 Sequest HT	Percolator PEP (by Search Engine): A3 Sequest HT	Percolator PEP (by Search Engine): B3 Sequest HT	Percolator PEP (by Search Engine): C3 Sequest HT
	[R].QLQDSLHDLQK.[R]		A0A2I3BPY7	A0A2I3BPY7 [405-415]		1.79		1	2	1	0	High	1324.69		442.234			20.7172			0.002577			0.04257
	[K].QLSDVSSPR.[S]		A0A2I3BPY7	A0A2I3BPY7 [255-263]		1.62		1	1	1	0	High	988.506		494.756			16.9382			0.0002732			0.000732
	[K].VASLTLHNKELQDKLQAK.[S]		A0A2I3BPY7	A0A2I3BPY7 [327-344]		2.48		1	2	1	2	High	2036.15		509.793			21.5266			0.0002732			0.0001664
	[K].ISQDADLKTPTKPK.[Q]		A0A2I3BPY7	A0A2I3BPY7 [241-254]		1.87		1	2	2	1	High	1541.85		514.623			16.4928			0.0002732			4.662e-05
	[K].LSENAGIQNLLLSK.[I]		A0A2I3BPY7	A0A2I3BPY7 [227-240]		1.7		1	2	1	0	High	1499.84		750.424			27.9872			0.0002732			7.154e-06
n/a	High	High	Macrophage migration inhibitory factor OS=Mus musculus OX=10090 GN=Mif PE=1 SV=2	Master Protein	P34884	Mif	mmu:17319; P34884		25.46	26.43		1	3		10	14	3	28	115	12.5
	Annotated Sequence	Modifications	Master Protein Accessions	Positions in Master Proteins	XCorr (by Search Engine): A3 Sequest HT	XCorr (by Search Engine): B3 Sequest HT	XCorr (by Search Engine): C3 Sequest HT	# Protein Groups	# Proteins	# PSMs	# Missed Cleavages	Confidence	Theo. MH+ [Da]	m/z [Da] (by Search Engine): A3 Sequest HT	m/z [Da] (by Search Engine): B3 Sequest HT	m/z [Da] (by Search Engine): C3 Sequest HT	RT [min] (by Search Engine): A3 Sequest HT	RT [min] (by Search Engine): B3 Sequest HT	RT [min] (by Search Engine): C3 Sequest HT	Percolator q-Value (by Search Engine): A3 Sequest HT	Percolator q-Value (by Search Engine): B3 Sequest HT	Percolator q-Value (by Search Engine): C3 Sequest HT	Percolator PEP (by Search Engine): A3 Sequest HT	Percolator PEP (by Search Engine): B3 Sequest HT	Percolator PEP (by Search Engine): C3 Sequest HT
	[-].MPMFIVNTNVPR.[A]	1xOxidation [M3]; 1xMet-loss+Acetyl [N-Term]	P34884	P34884 [1-12]		3.08	2.41	1	1	10	0	High	1345.69		673.351	673.35		25.5917	25.6451		0.0002732	0.0006807		1.598e-06	9.914e-06
	[-].MPMFIVNTNVPR.[A]	1xOxidation [M3]; 1xMet-loss [N-Term]	P34884	P34884 [1-12]		2.44	2.72	1	1	11	0	High	1303.68		652.345	652.345		23.9464	23.9989		0.0002732	0.0006807		1.224e-05	1.052e-06
	[K].LLCGLLSDR.[L]	1xCarbamidomethyl [C3]	P34884	P34884 [79-87]			1.44	1	1	2	0	High	1046.57			523.786			26.5816			0.0006807			0.003598
	[K].IGGAQNRNYSK.[L]		P34884	P34884 [68-78]			1.7	1	1	1	1	High	1207.62			403.211			13.7024			0.0006807			0.003366
n/a	High	n/a	Supervillin OS=Mus musculus OX=10090 GN=Svil PE=1 SV=1	Master Protein	E9Q3Z5	Svil	E9Q3Z5		11.47			3			6		3	3	2056	230.3
	Annotated Sequence	Modifications	Master Protein Accessions	Positions in Master Proteins	XCorr (by Search Engine): A3 Sequest HT	XCorr (by Search Engine): B3 Sequest HT	XCorr (by Search Engine): C3 Sequest HT	# Protein Groups	# Proteins	# PSMs	# Missed Cleavages	Confidence	Theo. MH+ [Da]	m/z [Da] (by Search Engine): A3 Sequest HT	m/z [Da] (by Search Engine): B3 Sequest HT	m/z [Da] (by Search Engine): C3 Sequest HT	RT [min] (by Search Engine): A3 Sequest HT	RT [min] (by Search Engine): B3 Sequest HT	RT [min] (by Search Engine): C3 Sequest HT	Percolator q-Value (by Search Engine): A3 Sequest HT	Percolator q-Value (by Search Engine): B3 Sequest HT	Percolator q-Value (by Search Engine): C3 Sequest HT	Percolator PEP (by Search Engine): A3 Sequest HT	Percolator PEP (by Search Engine): B3 Sequest HT	Percolator PEP (by Search Engine): C3 Sequest HT
	[R].SKEEEDTPGSSLEK.[Q]		E9Q3Z5	E9Q3Z5 [56-69]		2.17		1	4	1	1	High	1535.71		512.574			16.1436			0.0002732			0.0001078
	[R].GAFEEEEEPSYPILGR.[V]		E9Q3Z5	E9Q3Z5 [812-827]		2.39		1	4	4	0	High	1822.85		911.928			27.4557			0.0002732			4.389e-09
	[K].LSVDNNTSATDYKSPPAENSDSPVR.[S]		E9Q3Z5	E9Q3Z5 [742-766]		1.68		1	4	1	1	High	2664.24		888.752			20.7915			0.0002732			0.006981
n/a	High	High	40S ribosomal protein S25 OS=Mus musculus OX=10090 GN=Rps25 PE=1 SV=1	Master Protein	A0A1L1SQA8	Rps25	A0A1L1SQA8		5.4	1.79		4	2		5	4	4	43	93	10.3
	Annotated Sequence	Modifications	Master Protein Accessions	Positions in Master Proteins	XCorr (by Search Engine): A3 Sequest HT	XCorr (by Search Engine): B3 Sequest HT	XCorr (by Search Engine): C3 Sequest HT	# Protein Groups	# Proteins	# PSMs	# Missed Cleavages	Confidence	Theo. MH+ [Da]	m/z [Da] (by Search Engine): A3 Sequest HT	m/z [Da] (by Search Engine): B3 Sequest HT	m/z [Da] (by Search Engine): C3 Sequest HT	RT [min] (by Search Engine): A3 Sequest HT	RT [min] (by Search Engine): B3 Sequest HT	RT [min] (by Search Engine): C3 Sequest HT	Percolator q-Value (by Search Engine): A3 Sequest HT	Percolator q-Value (by Search Engine): B3 Sequest HT	Percolator q-Value (by Search Engine): C3 Sequest HT	Percolator PEP (by Search Engine): A3 Sequest HT	Percolator PEP (by Search Engine): B3 Sequest HT	Percolator PEP (by Search Engine): C3 Sequest HT
	[R].NTKGGDAPAAGEDA.[-]		A0A1L1SQA8	A0A1L1SQA8 [80-93]		1.68		1	2	1	1	High	1273.57		637.286			14.112			0.0002732			0.002881
	[R].AALQELLSK.[G]		A0A1L1SQA8	A0A1L1SQA8 [54-62]		1.95		1	2	1	0	High	972.572		486.789			25.1743			0.0002732			0.0004725
	[R].AQVIYTR.[N]		A0A1L1SQA8	A0A1L1SQA8 [73-79]		1.47	1.79	1	2	4	0	High	850.478		425.742	425.742		17.5209	17.3924		0.003149	0.000998		0.06011	0.02727
	[K].LITPAVVSER.[L]		A0A1L1SQA8	A0A1L1SQA8 [35-44]		1.77	1.45	1	2	3	0	High	1084.64		542.821	542.822		22.5759	22.5306		0.0002732	0.0006807		1.924e-05	0.0003467
n/a	High	High	40S ribosomal protein S20 OS=Mus musculus OX=10090 GN=Rps20 PE=1 SV=1	Master Protein	P60867	Rps20	mmu:67427; P17075; P60867		35.52	37.31		6	6		16	17	6	35	119	13.4
	Annotated Sequence	Modifications	Master Protein Accessions	Positions in Master Proteins	XCorr (by Search Engine): A3 Sequest HT	XCorr (by Search Engine): B3 Sequest HT	XCorr (by Search Engine): C3 Sequest HT	# Protein Groups	# Proteins	# PSMs	# Missed Cleavages	Confidence	Theo. MH+ [Da]	m/z [Da] (by Search Engine): A3 Sequest HT	m/z [Da] (by Search Engine): B3 Sequest HT	m/z [Da] (by Search Engine): C3 Sequest HT	RT [min] (by Search Engine): A3 Sequest HT	RT [min] (by Search Engine): B3 Sequest HT	RT [min] (by Search Engine): C3 Sequest HT	Percolator q-Value (by Search Engine): A3 Sequest HT	Percolator q-Value (by Search Engine): B3 Sequest HT	Percolator q-Value (by Search Engine): C3 Sequest HT	Percolator PEP (by Search Engine): A3 Sequest HT	Percolator PEP (by Search Engine): B3 Sequest HT	Percolator PEP (by Search Engine): C3 Sequest HT
	[K].SLEKVCADLIR.[G]	1xCarbamidomethyl [C6]	P60867	P60867 [31-41]		1.78	1.74	1	1	6	1	High	1303.7		435.239	652.355		23.1506	23.0156		0.0002732	0.0006807		5.066e-05	3.048e-06
	[-].MAFKDTGKTPVEPEVAIHR.[I]	1xMet-loss+Acetyl [N-Term]	P60867	P60867 [1-19]		6.15	5.36	1	1	8	2	High	2037.08		510.025	510.025		22.2512	22.1087		0.0002732	0.0006807		6.15e-15	5.956e-11
	[-].MAFKDTGK.[T]	1xMet-loss+Acetyl [N-Term]	P60867	P60867 [1-8]		1.54	1.48	1	1	4	1	High	808.42		404.714	404.713		16.188	16.042		0.0007502	0.001409		0.0177	0.03875
	[K].TPVEPEVAIHR.[I]		P60867	P60867 [9-19]		3.98	3.71	1	1	4	0	High	1247.67		416.563	416.564		19.6131	19.5303		0.0002732	0.0006807		1.308e-09	3.813e-07
	[K].DTGKTPVEPEVAIHR.[I]		P60867	P60867 [5-19]		2.68	2.84	1	1	4	1	High	1648.87		550.293	550.293		19.2864	19.1909		0.0002732	0.0006807		2.293e-06	5.672e-05
	[R].LIDLHSPSEIVK.[Q]		P60867	P60867 [88-99]		2.54	2.54	1	1	7	0	High	1350.76		675.886	675.885		23.8135	23.6749		0.0002732	0.0006807		2.105e-06	1.679e-06
n/a	High	n/a	Pleckstrin homology domain-containing family G member 3 OS=Mus musculus OX=10090 GN=Plekhg3 PE=1 SV=2	Master Protein	Q4VAC9	Plekhg3	E9QL46; mmu:263406; Q3TSI8; Q4VAC9; Q6A041; Q8BJP5; Q8K0L5; Q8K0T6		1.84			2			2		2	2	1341	148.4
	Annotated Sequence	Modifications	Master Protein Accessions	Positions in Master Proteins	XCorr (by Search Engine): A3 Sequest HT	XCorr (by Search Engine): B3 Sequest HT	XCorr (by Search Engine): C3 Sequest HT	# Protein Groups	# Proteins	# PSMs	# Missed Cleavages	Confidence	Theo. MH+ [Da]	m/z [Da] (by Search Engine): A3 Sequest HT	m/z [Da] (by Search Engine): B3 Sequest HT	m/z [Da] (by Search Engine): C3 Sequest HT	RT [min] (by Search Engine): A3 Sequest HT	RT [min] (by Search Engine): B3 Sequest HT	RT [min] (by Search Engine): C3 Sequest HT	Percolator q-Value (by Search Engine): A3 Sequest HT	Percolator q-Value (by Search Engine): B3 Sequest HT	Percolator q-Value (by Search Engine): C3 Sequest HT	Percolator PEP (by Search Engine): A3 Sequest HT	Percolator PEP (by Search Engine): B3 Sequest HT	Percolator PEP (by Search Engine): C3 Sequest HT
	[K].SSAAVETSPR.[R]		Q4VAC9	Q4VAC9 [1122-1131]		1.84		1	1	1	0	High	1004.5		502.756			14.4862			0.0002732			0.005617
	[R].SLVSTTSSSGSSR.[D]		Q4VAC9	Q4VAC9 [18-30]		1.48		1	3	1	0	High	1255.61		628.31			16.541			0.0002732			0.001923
n/a	High	High	Aldehyde dehydrogenase, mitochondrial OS=Mus musculus OX=10090 GN=Aldh2 PE=1 SV=1	Master Protein	P47738	Aldh2	mmu:11669; P47738		19.38	31.06		9	11		15	20	12	21	519	56.5
	Annotated Sequence	Modifications	Master Protein Accessions	Positions in Master Proteins	XCorr (by Search Engine): A3 Sequest HT	XCorr (by Search Engine): B3 Sequest HT	XCorr (by Search Engine): C3 Sequest HT	# Protein Groups	# Proteins	# PSMs	# Missed Cleavages	Confidence	Theo. MH+ [Da]	m/z [Da] (by Search Engine): A3 Sequest HT	m/z [Da] (by Search Engine): B3 Sequest HT	m/z [Da] (by Search Engine): C3 Sequest HT	RT [min] (by Search Engine): A3 Sequest HT	RT [min] (by Search Engine): B3 Sequest HT	RT [min] (by Search Engine): C3 Sequest HT	Percolator q-Value (by Search Engine): A3 Sequest HT	Percolator q-Value (by Search Engine): B3 Sequest HT	Percolator q-Value (by Search Engine): C3 Sequest HT	Percolator PEP (by Search Engine): A3 Sequest HT	Percolator PEP (by Search Engine): B3 Sequest HT	Percolator PEP (by Search Engine): C3 Sequest HT
	[K].VAEQTPLTALYVANLIK.[E]		P47738	P47738 [212-228]		1.73		1	3	2	0	High	1844.05		922.531			32.8743			0.0002732			1.539e-06
	[R].VVGNPFDSRTEQGPQVDETQFKK.[I]		P47738	P47738 [349-371]		3.38	2.13	1	2	3	2	High	2606.28		652.325	869.434		22.8536	22.7987		0.0002732	0.0006807		1.15e-05	2.457e-05
	[R].VVGNPFDSRTEQGPQVDETQFK.[K]		P47738	P47738 [349-370]			2.16	1	2	1	1	High	2478.19			826.736			24.6177			0.0006807			1.906e-06
	[R].VVGNPFDSR.[T]		P47738	P47738 [349-357]		1.94	2.01	1	2	2	0	High	990.5		495.755	495.754		21.8751	21.7828		0.0002732	0.0006807		0.001133	0.0004002
	[R].VTLELGGK.[SN]		P47738	P47738 [284-291]		1.59	1.46	1	8	4	0	High	816.483		408.744	408.745		20.9662	21.0339		0.001187	0.000998		0.02477	0.01991
	[K].TVTVKVPQKNS.[-]		P47738	P47738 [509-519]		1.95	1.61	1	3	3	2	High	1200.69		400.903	600.851		16.4955	16.3947		0.0002732	0.0006807		0.000437	0.001604
	[R].TEQGPQVDETQFKK.[I]		P47738	P47738 [358-371]			1.74	1	2	1	1	High	1634.8			545.605			18.1952			0.0006807			0.002042
	[R].TFVQENVYDEFVER.[S]		P47738	P47738 [327-340]		2.36	2.69	1	3	11	0	High	1774.83		887.919	887.918		29.0297	28.8829		0.0002732	0.0006807		6.169e-09	1.68e-08
	[K].TIPIDGDFFSYTR.[H]		P47738	P47738 [162-174]		1.42	1.7	1	4	3	0	High	1531.74		766.376	766.375		30.2293	30.1701		0.0002732	0.0006807		0.0001402	4.189e-05
	[K].TIEEVVGR.[A]		P47738	P47738 [431-438]		1.48	1.9	1	4	2	0	High	902.494		451.75	451.751		19.8151	19.7367		0.0002732	0.0006807		0.007314	0.003717
	[K].FKTIEEVVGR.[A]		P47738	P47738 [429-438]			1.41	1	4	1	1	High	1177.66			589.333			22.8235			0.000998			0.009252
	[K].LGPALATGNVVVMK.[V]	1xOxidation [M13]	P47738	P47738 [198-211]		1.68	2.51	1	3	2	0	High	1385.78		693.395	693.395		23.6121	23.4721		0.0002732	0.0006807		4.406e-05	5.425e-06
n/a	High	High	Crk-like protein OS=Mus musculus OX=10090 GN=Crkl PE=1 SV=2	Master Protein	P47941	Crkl	mmu:12929; P47941; Q3TQ18; Q8BGC5		8.11	3.14		4	3		6	4	4	22	303	33.8
	Annotated Sequence	Modifications	Master Protein Accessions	Positions in Master Proteins	XCorr (by Search Engine): A3 Sequest HT	XCorr (by Search Engine): B3 Sequest HT	XCorr (by Search Engine): C3 Sequest HT	# Protein Groups	# Proteins	# PSMs	# Missed Cleavages	Confidence	Theo. MH+ [Da]	m/z [Da] (by Search Engine): A3 Sequest HT	m/z [Da] (by Search Engine): B3 Sequest HT	m/z [Da] (by Search Engine): C3 Sequest HT	RT [min] (by Search Engine): A3 Sequest HT	RT [min] (by Search Engine): B3 Sequest HT	RT [min] (by Search Engine): C3 Sequest HT	Percolator q-Value (by Search Engine): A3 Sequest HT	Percolator q-Value (by Search Engine): B3 Sequest HT	Percolator q-Value (by Search Engine): C3 Sequest HT	Percolator PEP (by Search Engine): A3 Sequest HT	Percolator PEP (by Search Engine): B3 Sequest HT	Percolator PEP (by Search Engine): C3 Sequest HT
	[R].VGMIPVPYVEK.[L]	1xOxidation [M3]	P47941	P47941 [170-180]		1.63	1.44	1	1	3	0	High	1247.67		624.339	624.339		24.5548	24.4711		0.0002732	0.001812		0.009473	0.04952
	[R].YPSPPVGSVSAPNLPTAEENLEYVR.[T]		P47941	P47941 [105-129]		1.45	3.14	1	2	3	0	High	2686.34		896.114	896.116		29.0201	28.9838		0.004434	0.0006807		0.0832	1.308e-06
	[R].VSHYIINSLPNRR.[F]		P47941	P47941 [58-70]		2.29		1	3	1	1	High	1568.87		392.972			21.3167			0.0002732			0.00132
	[R].DSSTCPGDYVLSVSENSR.[V]	1xCarbamidomethyl [C5]	P47941	P47941 [40-57]		2.48	1.58	1	3	3	0	High	1972.86		986.931	986.934		26.2886	26.2213		0.0002732	0.0006807		9.925e-07	9.399e-05
n/a	n/a	High	Plastin-3 (Fragment) OS=Mus musculus OX=10090 GN=Pls3 PE=1 SV=1	Master Protein	A0A1C7CYV0	Pls3	A0A1C7CYV0			4.68			2			4	2	4	629	70.6
	Annotated Sequence	Modifications	Master Protein Accessions	Positions in Master Proteins	XCorr (by Search Engine): A3 Sequest HT	XCorr (by Search Engine): B3 Sequest HT	XCorr (by Search Engine): C3 Sequest HT	# Protein Groups	# Proteins	# PSMs	# Missed Cleavages	Confidence	Theo. MH+ [Da]	m/z [Da] (by Search Engine): A3 Sequest HT	m/z [Da] (by Search Engine): B3 Sequest HT	m/z [Da] (by Search Engine): C3 Sequest HT	RT [min] (by Search Engine): A3 Sequest HT	RT [min] (by Search Engine): B3 Sequest HT	RT [min] (by Search Engine): C3 Sequest HT	Percolator q-Value (by Search Engine): A3 Sequest HT	Percolator q-Value (by Search Engine): B3 Sequest HT	Percolator q-Value (by Search Engine): C3 Sequest HT	Percolator PEP (by Search Engine): A3 Sequest HT	Percolator PEP (by Search Engine): B3 Sequest HT	Percolator PEP (by Search Engine): C3 Sequest HT
	[K].MINLSVPDTIDER.[AT]	1xOxidation [M1]	A0A1C7CYV0	A0A1C7CYV0 [169-181]			2.33	1	4	2	0	High	1518.75			759.878			26.0562			0.0006807			8.084e-06
	[R].VYALPEDLVEVKPK.[M]		A0A1C7CYV0	A0A1C7CYV0 [600-613]			2.35	1	3	2	0	High	1599.9			533.972			25.9125			0.0006807			0.0002086
n/a	High	n/a	Sequestosome-1 OS=Mus musculus OX=10090 GN=Sqstm1 PE=1 SV=1	Master Protein	D3YZJ1	Sqstm1	D3YZJ1		12.07			3			5		3	11	382	41.7
	Annotated Sequence	Modifications	Master Protein Accessions	Positions in Master Proteins	XCorr (by Search Engine): A3 Sequest HT	XCorr (by Search Engine): B3 Sequest HT	XCorr (by Search Engine): C3 Sequest HT	# Protein Groups	# Proteins	# PSMs	# Missed Cleavages	Confidence	Theo. MH+ [Da]	m/z [Da] (by Search Engine): A3 Sequest HT	m/z [Da] (by Search Engine): B3 Sequest HT	m/z [Da] (by Search Engine): C3 Sequest HT	RT [min] (by Search Engine): A3 Sequest HT	RT [min] (by Search Engine): B3 Sequest HT	RT [min] (by Search Engine): C3 Sequest HT	Percolator q-Value (by Search Engine): A3 Sequest HT	Percolator q-Value (by Search Engine): B3 Sequest HT	Percolator q-Value (by Search Engine): C3 Sequest HT	Percolator PEP (by Search Engine): A3 Sequest HT	Percolator PEP (by Search Engine): B3 Sequest HT	Percolator PEP (by Search Engine): C3 Sequest HT
	[R].NMVHPNVICDGCNGPVVGTR.[Y]	2xCarbamidomethyl [C9; C12]; 1xOxidation [M2]	D3YZJ1	D3YZJ1 [120-139]		2.79		1	2	1	0	High	2212.01		738.007			21.3194			0.0002732			2.355e-08
	[R].EHRPPCAQEAPR.[N]	1xCarbamidomethyl [C6]	D3YZJ1	D3YZJ1 [108-119]		3.46		1	2	2	0	High	1447.69		483.233			14.6501			0.0002732			7.886e-06
	[K].AYLLGKEEATR.[E]		D3YZJ1	D3YZJ1 [8-18]		3.04		1	2	2	1	High	1250.67		417.563			19.4649			0.0002732			7.155e-06
n/a	High	High	Ubiquitin-60S ribosomal protein L40 OS=Mus musculus OX=10090 GN=Uba52 PE=1 SV=2	Master Protein	P62984	Uba52	mmu:22186; P02248; P02249; P02250; P62984; P62991; Q29120; Q62317; Q64223; Q8VCH1; Q91887; Q91888; Q9CXY4; Q9CZM0; Q9D1R5; Q9D8D9; Q9ET23; Q9ET24; Q9Z0H9		32.67	2.17		7	3		31	5	7	52	128	14.7
	Annotated Sequence	Modifications	Master Protein Accessions	Positions in Master Proteins	XCorr (by Search Engine): A3 Sequest HT	XCorr (by Search Engine): B3 Sequest HT	XCorr (by Search Engine): C3 Sequest HT	# Protein Groups	# Proteins	# PSMs	# Missed Cleavages	Confidence	Theo. MH+ [Da]	m/z [Da] (by Search Engine): A3 Sequest HT	m/z [Da] (by Search Engine): B3 Sequest HT	m/z [Da] (by Search Engine): C3 Sequest HT	RT [min] (by Search Engine): A3 Sequest HT	RT [min] (by Search Engine): B3 Sequest HT	RT [min] (by Search Engine): C3 Sequest HT	Percolator q-Value (by Search Engine): A3 Sequest HT	Percolator q-Value (by Search Engine): B3 Sequest HT	Percolator q-Value (by Search Engine): C3 Sequest HT	Percolator PEP (by Search Engine): A3 Sequest HT	Percolator PEP (by Search Engine): B3 Sequest HT	Percolator PEP (by Search Engine): C3 Sequest HT
	[R].QLAQKYNCDKMICR.[K]	2xCarbamidomethyl [C8; C13]; 1xOxidation [M11]	P62984	P62984 [84-97]		1.97		1	2	1	2	High	1843.86		461.72			17.0483			0.001187			0.02347
	[R].QLAQKYNCDK.[M]	1xCarbamidomethyl [C8]	P62984	P62984 [84-93]		1.97	1.89	1	3	2	1	High	1267.61		423.208	423.208		14.7522	14.5578		0.0002732	0.000998		0.002154	0.008866
	[K].TITLEVEPSDTIENVKAK.[I]		P62984	P62984 [12-29]		3.14	1.87	1	10	2	1	High	1987.06		663.025	663.025		24.5467	24.4691		0.0002732	0.0006807		8.636e-09	5.472e-05
	[K].TITLEVEPSDTIENVK.[A]		P62984	P62984 [12-27]		4.09		1	10	5	0	High	1787.93		894.468			26.5941			0.0002732			2.938e-09
	[K].CGHTNNLRPK.[K]	1xCarbamidomethyl [C1]	P62984	P62984 [115-124]		2.07		1	2	4	0	High	1196.6		399.536			13.5502			0.0002732			0.001126
	[R].LIFAGKQLEDGR.[T]		P62984	P62984 [43-54]		1.85		1	10	1	1	High	1346.74		449.587			22.6437			0.0002732			0.0006461
	[K].IQDKEGIPPDQQR.[L]		P62984	P62984 [30-42]		1.47	2.17	1	10	21	1	High	1523.78		762.393	508.598		16.1567	16.0455		0.0002732	0.000998		0.0003137	0.01569
n/a	High	High	Tumor susceptibility gene 101 protein OS=Mus musculus OX=10090 GN=Tsg101 PE=1 SV=2	Master Protein	Q61187	Tsg101	mmu:22088; Q61187		7.19	9.36		4	4		6	6	4	11	391	44.1
	Annotated Sequence	Modifications	Master Protein Accessions	Positions in Master Proteins	XCorr (by Search Engine): A3 Sequest HT	XCorr (by Search Engine): B3 Sequest HT	XCorr (by Search Engine): C3 Sequest HT	# Protein Groups	# Proteins	# PSMs	# Missed Cleavages	Confidence	Theo. MH+ [Da]	m/z [Da] (by Search Engine): A3 Sequest HT	m/z [Da] (by Search Engine): B3 Sequest HT	m/z [Da] (by Search Engine): C3 Sequest HT	RT [min] (by Search Engine): A3 Sequest HT	RT [min] (by Search Engine): B3 Sequest HT	RT [min] (by Search Engine): C3 Sequest HT	Percolator q-Value (by Search Engine): A3 Sequest HT	Percolator q-Value (by Search Engine): B3 Sequest HT	Percolator q-Value (by Search Engine): C3 Sequest HT	Percolator PEP (by Search Engine): A3 Sequest HT	Percolator PEP (by Search Engine): B3 Sequest HT	Percolator PEP (by Search Engine): C3 Sequest HT
	[-].MAVSESQLKK.[M]	1xMet-loss+Acetyl [N-Term]	Q61187	Q61187 [1-10]		1.53	2.04	1	4	3	1	High	1031.57		516.29	516.289		17.579	17.499		0.001414	0.0006807		0.02691	0.004613
	[R].DGTISEDTIR.[A]		Q61187	Q61187 [219-228]		1.98	1.73	1	3	2	0	High	1106.53		553.77	553.769		19.7944	19.7485		0.0002732	0.0006807		0.0004851	0.001396
	[R].ELVNLTGTIPVR.[Y]		Q61187	Q61187 [51-62]		1.72	1.89	1	3	4	0	High	1311.76		656.385	656.386		27.3875	27.2974		0.0002732	0.0006807		0.0009249	3.975e-05
	[R].ASLISAVSDKLR.[W]		Q61187	Q61187 [229-240]		1.79	1.66	1	2	3	1	High	1259.73		420.582	420.582		25.4017	25.2261		0.0002732	0.0006807		6.106e-05	0.001274
n/a	High	High	Inositol-1-monophosphatase OS=Mus musculus OX=10090 GN=Impa1 PE=1 SV=1	Master Protein	Q924B0	Impa1	mmu:55980; Q924B0		7.35	2.16		6	3		7	3	6	25	277	30.4
	Annotated Sequence	Modifications	Master Protein Accessions	Positions in Master Proteins	XCorr (by Search Engine): A3 Sequest HT	XCorr (by Search Engine): B3 Sequest HT	XCorr (by Search Engine): C3 Sequest HT	# Protein Groups	# Proteins	# PSMs	# Missed Cleavages	Confidence	Theo. MH+ [Da]	m/z [Da] (by Search Engine): A3 Sequest HT	m/z [Da] (by Search Engine): B3 Sequest HT	m/z [Da] (by Search Engine): C3 Sequest HT	RT [min] (by Search Engine): A3 Sequest HT	RT [min] (by Search Engine): B3 Sequest HT	RT [min] (by Search Engine): C3 Sequest HT	Percolator q-Value (by Search Engine): A3 Sequest HT	Percolator q-Value (by Search Engine): B3 Sequest HT	Percolator q-Value (by Search Engine): C3 Sequest HT	Percolator PEP (by Search Engine): A3 Sequest HT	Percolator PEP (by Search Engine): B3 Sequest HT	Percolator PEP (by Search Engine): C3 Sequest HT
	[R].IVLSNMEK.[L]	1xOxidation [M6]	Q924B0	Q924B0 [174-181]		1.44		1	3	1	0	High	949.502		475.255			16.9958			0.001187			0.0253
	[K].SLLVTELGSSR.[K]		Q924B0	Q924B0 [157-167]		1.84		1	3	2	0	High	1161.65		581.326			25.337			0.0002732			0.002296
	[R].IIAANSITLAKR.[I]		Q924B0	Q924B0 [250-261]		1.87	2.16	1	2	2	1	High	1270.78		424.266	424.267		21.1816	21.0505		0.0002732	0.0006807		0.00023	9.981e-05
	[K].LQVSQQEDITK.[S]		Q924B0	Q924B0 [146-156]		1.41		1	3	1	0	High	1288.67		644.839			19.1706			0.0002732			0.004643
	[R].IAKEIEIIPLQRDDES.[-]		Q924B0	Q924B0 [262-277]		1.65	1.54	1	2	2	2	High	1869		935.002	623.67		25.6097	25.4616		0.0002732	0.003801		9.505e-06	0.08142
	[K].LCSIPIHGIR.[S]	1xCarbamidomethyl [C2]	Q924B0	Q924B0 [182-191]		2.06	1.52	1	3	2	0	High	1165.65		389.221	389.222		22.3414	22.1809		0.0002732	0.001812		0.000842	0.05141
n/a	High	High	Nucleolar transcription factor 1 OS=Mus musculus OX=10090 GN=Ubtf PE=1 SV=1	Master Protein	A2AWT7	Ubtf	A2AWT7		3.16	8.05		1	3		1	3	3	6	752	88.3
	Annotated Sequence	Modifications	Master Protein Accessions	Positions in Master Proteins	XCorr (by Search Engine): A3 Sequest HT	XCorr (by Search Engine): B3 Sequest HT	XCorr (by Search Engine): C3 Sequest HT	# Protein Groups	# Proteins	# PSMs	# Missed Cleavages	Confidence	Theo. MH+ [Da]	m/z [Da] (by Search Engine): A3 Sequest HT	m/z [Da] (by Search Engine): B3 Sequest HT	m/z [Da] (by Search Engine): C3 Sequest HT	RT [min] (by Search Engine): A3 Sequest HT	RT [min] (by Search Engine): B3 Sequest HT	RT [min] (by Search Engine): C3 Sequest HT	Percolator q-Value (by Search Engine): A3 Sequest HT	Percolator q-Value (by Search Engine): B3 Sequest HT	Percolator q-Value (by Search Engine): C3 Sequest HT	Percolator PEP (by Search Engine): A3 Sequest HT	Percolator PEP (by Search Engine): B3 Sequest HT	Percolator PEP (by Search Engine): C3 Sequest HT
	[R].QLQEERPELSESELTR.[L]		A2AWT7	A2AWT7 [387-402]		3.16	3.71	1	4	2	0	High	1943.97		648.661	648.659		21.9645	21.8433		0.0002732	0.0006807		1.524e-06	4.436e-07
	[R].FREDHPDLIQNAK.[K]		A2AWT7	A2AWT7 [179-191]			2.31	1	4	1	1	High	1582.8			528.27			19.5449			0.0006807			2.104e-05
	[R].FLESLPEEEQQRVLGEEK.[M]		A2AWT7	A2AWT7 [324-341]			2.02	1	4	1	1	High	2160.08			720.699			25.5507			0.0006807			0.001516
n/a	High	n/a	Alpha-actinin-4 OS=Mus musculus OX=10090 GN=Actn4 PE=1 SV=1	Master Protein	A0A1L1SV25	Actn4	A0A1L1SV25		35.75			10			20		2	13	932	107
	Annotated Sequence	Modifications	Master Protein Accessions	Positions in Master Proteins	XCorr (by Search Engine): A3 Sequest HT	XCorr (by Search Engine): B3 Sequest HT	XCorr (by Search Engine): C3 Sequest HT	# Protein Groups	# Proteins	# PSMs	# Missed Cleavages	Confidence	Theo. MH+ [Da]	m/z [Da] (by Search Engine): A3 Sequest HT	m/z [Da] (by Search Engine): B3 Sequest HT	m/z [Da] (by Search Engine): C3 Sequest HT	RT [min] (by Search Engine): A3 Sequest HT	RT [min] (by Search Engine): B3 Sequest HT	RT [min] (by Search Engine): C3 Sequest HT	Percolator q-Value (by Search Engine): A3 Sequest HT	Percolator q-Value (by Search Engine): B3 Sequest HT	Percolator q-Value (by Search Engine): C3 Sequest HT	Percolator PEP (by Search Engine): A3 Sequest HT	Percolator PEP (by Search Engine): B3 Sequest HT	Percolator PEP (by Search Engine): C3 Sequest HT
	[R].VGWEQLLTTIAR.[T]		A0A1L1SV25; A1BN54	A0A1L1SV25 [735-746]; A1BN54 [715-726]		2.54		2	5	2	0	High	1386.77		693.891			33.7442			0.0002732			1.502e-07
	[R].TIPWLEDRVPQK.[T]		A0A1L1SV25	A0A1L1SV25 [313-324]		1.42		1	3	1	1	High	1481.81		494.608			25.2656			0.0002732			0.006158
	[R].TINEVENQILTR.[D]		A0A1L1SV25; A1BN54	A0A1L1SV25 [747-758]; A1BN54 [727-738]		2.66		2	5	6	0	High	1429.76		715.386			25.0935			0.0002732			3.855e-07
	[K].EGLLLWCQR.[K]	1xCarbamidomethyl [C7]	A0A1L1SV25; A1BN54	A0A1L1SV25 [168-176]; A1BN54 [148-156]		1.65		2	9	1	0	High	1174.6		587.806			28.6212			0.0002732			0.0003665
	[R].ELPPDQAEYCIAR.[M]	1xCarbamidomethyl [C10]	A0A1L1SV25; A1BN54	A0A1L1SV25 [891-903]; A1BN54 [846-858]		1.73		2	5	2	0	High	1561.73		781.37			22.6872			0.0002732			4.878e-05
	[R].FAIQDISVEETSAK.[E]		A0A1L1SV25; A1BN54	A0A1L1SV25 [154-167]; A1BN54 [134-147]		2.13		2	9	1	0	High	1537.77		769.391			26.1094			0.0002732			3.636e-05
	[K].ALDFIASK.[G]		A0A1L1SV25; A1BN54	A0A1L1SV25 [116-123]; A1BN54 [96-103]		1.91		2	8	1	0	High	864.483		432.745			23.2233			0.0002732			0.001411
	[K].CQLEINFNTLQTK.[L]	1xCarbamidomethyl [C1]	A0A1L1SV25; A1BN54	A0A1L1SV25 [352-364]; A1BN54 [332-344]		2.35		2	7	2	0	High	1608.81		804.905			27.3298			0.0002732			2.153e-06
	[R].LSNRPAFMPSEGR.[M]	1xOxidation [M8]	A0A1L1SV25; A1BN54	A0A1L1SV25 [367-379]; A1BN54 [347-359]		2.78		2	5	2	0	High	1477.72		493.245			18.2706			0.0002732			1.378e-05
	[K].GISQEQMQEFR.[A]	1xOxidation [M7]	A0A1L1SV25	A0A1L1SV25 [762-772]		2.14		1	3	2	0	High	1368.62		684.814			18.9283			0.0002732			8.046e-06
n/a	High	High	Inhibitor of nuclear factor kappa-B kinase subunit epsilon OS=Mus musculus OX=10090 GN=Ikbke PE=1 SV=2	Master Protein	Q9R0T8	Ikbke	mmu:56489; Q8C2I3; Q9R0T8		58.95	28.48		17	13		31	20	20	33	717	80.9
	Annotated Sequence	Modifications	Master Protein Accessions	Positions in Master Proteins	XCorr (by Search Engine): A3 Sequest HT	XCorr (by Search Engine): B3 Sequest HT	XCorr (by Search Engine): C3 Sequest HT	# Protein Groups	# Proteins	# PSMs	# Missed Cleavages	Confidence	Theo. MH+ [Da]	m/z [Da] (by Search Engine): A3 Sequest HT	m/z [Da] (by Search Engine): B3 Sequest HT	m/z [Da] (by Search Engine): C3 Sequest HT	RT [min] (by Search Engine): A3 Sequest HT	RT [min] (by Search Engine): B3 Sequest HT	RT [min] (by Search Engine): C3 Sequest HT	Percolator q-Value (by Search Engine): A3 Sequest HT	Percolator q-Value (by Search Engine): B3 Sequest HT	Percolator q-Value (by Search Engine): C3 Sequest HT	Percolator PEP (by Search Engine): A3 Sequest HT	Percolator PEP (by Search Engine): B3 Sequest HT	Percolator PEP (by Search Engine): C3 Sequest HT
	[K].SGEVVAVK.[V]		Q9R0T8	Q9R0T8 [31-38]		2.31	1.95	1	3	5	0	High	788.451		394.729	394.729		16.1209	16.0067		0.0002732	0.0006807		0.0006217	0.001234
	[R].LVGEEGQSIYKLSDFGAAR.[K]	1xDeamidated [Q7]	Q9R0T8	Q9R0T8 [144-162]		3.8		1	2	1	1	High	2041.02		681.02			26.6947			0.0002732			2.555e-08
	[R].LVGEEGQSIYKLSDFGAAR.[K]		Q9R0T8	Q9R0T8 [144-162]		3.95	3.56	1	2	3	1	High	2040.04		680.685	680.685		26.7265	26.5661		0.0002732	0.0006807		1.101e-10	5.011e-07
	[R].LVGEEGQSIYK.[L]		Q9R0T8	Q9R0T8 [144-154]		2.4	2.61	1	2	4	0	High	1222.63		611.819	611.819		20.5645	20.489		0.0002732	0.0006807		1.827e-05	5.942e-06
	[K].NRDQIHEDNKSIQK.[I]		Q9R0T8	Q9R0T8 [532-545]		1.48		1	2	1	2	High	1724.87		431.972			14.3106			0.001835			0.03263
	[R].VLLDGQALMLR.[G]	1xOxidation [M9]	Q9R0T8	Q9R0T8 [433-443]		1.7	1.51	1	2	3	0	High	1244.7		622.855	622.855		27.1969	27.0821		0.0002732	0.0006807		1.56e-06	0.0008496
	[K].VFNSASYR.[R]		Q9R0T8	Q9R0T8 [39-46]		1.84	1.54	1	3	3	0	High	943.463		472.235	472.235		18.3801	18.339		0.0002732	0.000998		0.001129	0.007742
	[K].VDLQADYSTAK.[G]		Q9R0T8	Q9R0T8 [408-418]		2.72	2.29	1	2	5	0	High	1210.6		605.802	605.799		20.3257	20.2767		0.0002732	0.0006807		6.385e-05	9.037e-05
	[R].SLSCLGEELLK.[N]	1xCarbamidomethyl [C4]	Q9R0T8	Q9R0T8 [521-531]			1.87	1	2	1	0	High	1248.65			624.829			28.2815			0.0006807			0.0002291
	[K].GLAFRDPALDVPKFVPK.[V]		Q9R0T8	Q9R0T8 [391-407]		3.05		1	2	1	2	High	1870.06		624.025			27.5832			0.0002732			3.514e-06
	[K].GLAFRDPALDVPK.[F]		Q9R0T8	Q9R0T8 [391-403]		2.41	1.42	1	2	2	1	High	1398.77		466.93	466.93		25.0241	24.8615		0.0002732	0.000998		0.00155	0.01024
	[R].AQNHLHLIGHSVATCNSEAR.[G]	1xCarbamidomethyl [C15]	Q9R0T8	Q9R0T8 [620-639]		1.76		1	2	2	0	High	2215.08		554.526			20.376			0.0002732			4.656e-05
	[K].LLAFDLQDNNRLIER.[L]		Q9R0T8	Q9R0T8 [693-707]		1.78		1	2	1	1	High	1829.99		610.666			28.0991			0.001187			0.02317
	[K].LFAVEETGGSR.[Q]		Q9R0T8	Q9R0T8 [70-80]		1.78	2.28	1	2	5	0	High	1165.58		583.295	583.297		21.711	21.6362		0.0002732	0.0006807		0.0003357	0.0001224
	[R].LHRVPSAPDV.[-]		Q9R0T8	Q9R0T8 [708-717]			1.84	1	2	1	1	High	1090.6			545.804			19.7243			0.0006807			0.001761
	[K].LSDFGAAR.[K]		Q9R0T8	Q9R0T8 [155-162]			1.95	1	2	2	0	High	836.426			418.717			18.485			0.000998			0.02306
	[R].ITTEKPAGAISGTQKQENGPLEWSYSLPITCR.[L]	1xCarbamidomethyl [C31]	Q9R0T8	Q9R0T8 [237-268]		2.52		1	2	1	1	High	3532.77		883.949			27.4025			0.0002732			1.525e-07
	[R].ITTEKPAGAISGTQK.[Q]		Q9R0T8	Q9R0T8 [237-251]		3.65	2.79	1	2	4	0	High	1501.82		501.279	501.279		16.6855	16.5936		0.0002732	0.0006807		8.553e-10	6.781e-06
	[R].LQTLSEILSK.[C]		Q9R0T8	Q9R0T8 [501-510]		1.96	1.45	1	2	4	0	High	1131.66		566.335	566.334		27.1714	27.0475		0.0002732	0.0006807		0.001948	0.002409
	[K].GVLGAGYQALWLAR.[V]		Q9R0T8	Q9R0T8 [419-432]		2.27		1	2	1	0	High	1474.82		737.912			31.5318			0.0002732			5.718e-06
	[R].KLDDDEKFVSVYGTEEYLHPDMYER.[A]	1xOxidation [M22]	Q9R0T8	Q9R0T8 [163-187]		2.47		1	2	1	2	High	3094.4		774.354			26.5921			0.0002732			0.0004937
n/a	High	High	40S ribosomal protein S30 OS=Mus musculus OX=10090 GN=Fau PE=1 SV=1	Master Protein	A0A494BBA8	Fau	A0A494BBA8		4.58	5.81		2	1		4	3	2	11	98	10.9
	Annotated Sequence	Modifications	Master Protein Accessions	Positions in Master Proteins	XCorr (by Search Engine): A3 Sequest HT	XCorr (by Search Engine): B3 Sequest HT	XCorr (by Search Engine): C3 Sequest HT	# Protein Groups	# Proteins	# PSMs	# Missed Cleavages	Confidence	Theo. MH+ [Da]	m/z [Da] (by Search Engine): A3 Sequest HT	m/z [Da] (by Search Engine): B3 Sequest HT	m/z [Da] (by Search Engine): C3 Sequest HT	RT [min] (by Search Engine): A3 Sequest HT	RT [min] (by Search Engine): B3 Sequest HT	RT [min] (by Search Engine): C3 Sequest HT	Percolator q-Value (by Search Engine): A3 Sequest HT	Percolator q-Value (by Search Engine): B3 Sequest HT	Percolator q-Value (by Search Engine): C3 Sequest HT	Percolator PEP (by Search Engine): A3 Sequest HT	Percolator PEP (by Search Engine): B3 Sequest HT	Percolator PEP (by Search Engine): C3 Sequest HT
	[R].FVNVVPTFGKK.[K]		A0A494BBA8	A0A494BBA8 [81-91]		2.09	2.33	1	4	6	1	High	1235.71		618.361	412.577		23.7648	23.5768		0.0002732	0.0006807		0.0008153	0.001713
	[R].FVNVVPTFGK.[K]		A0A494BBA8	A0A494BBA8 [81-90]		1.46		1	4	1	0	High	1107.62		554.314			26.4987			0.0002732			7.676e-05
n/a	High	High	Tropomyosin alpha-3 chain OS=Mus musculus OX=10090 GN=Tpm3 PE=1 SV=1	Master Protein	D3Z6I8	Tpm3	D3Z6I8		125.64	0		15	1		50	1	9	43	247	28.7
	Annotated Sequence	Modifications	Master Protein Accessions	Positions in Master Proteins	XCorr (by Search Engine): A3 Sequest HT	XCorr (by Search Engine): B3 Sequest HT	XCorr (by Search Engine): C3 Sequest HT	# Protein Groups	# Proteins	# PSMs	# Missed Cleavages	Confidence	Theo. MH+ [Da]	m/z [Da] (by Search Engine): A3 Sequest HT	m/z [Da] (by Search Engine): B3 Sequest HT	m/z [Da] (by Search Engine): C3 Sequest HT	RT [min] (by Search Engine): A3 Sequest HT	RT [min] (by Search Engine): B3 Sequest HT	RT [min] (by Search Engine): C3 Sequest HT	Percolator q-Value (by Search Engine): A3 Sequest HT	Percolator q-Value (by Search Engine): B3 Sequest HT	Percolator q-Value (by Search Engine): C3 Sequest HT	Percolator PEP (by Search Engine): A3 Sequest HT	Percolator PEP (by Search Engine): B3 Sequest HT	Percolator PEP (by Search Engine): C3 Sequest HT
	[R].RIQLVEEELDRAQER.[L-]		E9Q456; D3Z6I8; E9Q5J9; E9Q450	E9Q456 [55-69]; D3Z6I8 [55-69]; E9Q5J9 [92-106]; E9Q450 [91-105]		3.12		4	25	5	2	High	1883.99		628.67			24.1548			0.0002732			1.384e-10
	[-].MAGTTTIEAVKRK.[I]	1xMet-loss+Acetyl [N-Term]	D3Z6I8	D3Z6I8 [1-13]		3.45		1	3	4	2	High	1316.75		439.589			18.3451			0.0002732			1.666e-08
	[-].MAGTTTIEAVKR.[K]	1xMet-loss+Acetyl [N-Term]	D3Z6I8	D3Z6I8 [1-12]		2.81	1.55	1	3	7	1	High	1188.66		594.832	594.833		20.0899	20.0835		0.0002732	0.0006807		4.332e-05	0.001751
	[-].MAGTTTIEAVK.[R]	1xMet-loss+Acetyl [N-Term]	D3Z6I8	D3Z6I8 [1-11]		2.67		1	3	2	0	High	1032.56		516.782			22.4022			0.0002732			0.0001435
	[K].EAETRAEFAER.[ST]		E9Q456; D3Z6I8; E9Q5J9; E9Q450; Q6IRU2	E9Q456 [198-208]; D3Z6I8 [198-208]; E9Q5J9 [235-245]; E9Q450 [234-244]; Q6IRU2 [198-208]		2.07		5	25	1	1	High	1308.62		436.877			16.7408			0.0002732			0.0005461
	[R].EQAEAEVASLNRR.[I]		D3Z6I8	D3Z6I8 [43-55]		2.7		1	2	1	1	High	1472.75		491.586			18.9679			0.0002732			4.04e-07
	[R].EQAEAEVASLNR.[R]		D3Z6I8	D3Z6I8 [43-54]		2.55		1	2	2	0	High	1316.64		658.827			20.2315			0.0002732			3.402e-05
	[R].AREQAEAEVASLNRR.[I]		D3Z6I8	D3Z6I8 [41-55]		3.63		1	2	3	2	High	1699.88		425.726			18.5724			0.0002732			6.526e-08
	[R].AREQAEAEVASLNR.[R]		D3Z6I8	D3Z6I8 [41-54]		4.15		1	2	2	1	High	1543.78		515.267			19.2226			0.0002732			2.278e-07
	[K].IQVLQQQADDAEERAER.[L]		D3Z6I8	D3Z6I8 [14-30]		3.81		1	3	1	1	High	1998.98		667			21.5101			0.0002732			8.061e-08
	[R].IQLVEEELDRAQER.[L-]		E9Q456; D3Z6I8; E9Q5J9; E9Q450	E9Q456 [56-69]; D3Z6I8 [56-69]; E9Q5J9 [93-106]; E9Q450 [92-105]		2.94		4	25	5	1	High	1727.89		864.451			24.2515			0.0002732			6.178e-12
	[K].HIAEEADRKYEEVAR.[K]		D3Z6I8; E9Q5J9	D3Z6I8 [117-131]; E9Q5J9 [154-168]		3.95		2	7	7	2	High	1815.9		454.73			19.263			0.0002732			4.53e-10
	[R].LATALQKLEEAEKAADESER.[GW]		E9Q456; D3Z6I8; E9Q5J9; E9Q450	E9Q456 [70-89]; D3Z6I8 [70-89]; E9Q5J9 [107-126]; E9Q450 [106-125]		5.23		4	24	7	2	High	2202.12		551.286			25.8905			0.0002732			4.393e-15
	[R].LATALQKLEEAEK.[A]		E9Q456; D3Z6I8; E9Q5J9; E9Q450	E9Q456 [70-82]; D3Z6I8 [70-82]; E9Q5J9 [107-119]; E9Q450 [106-118]		2.92		4	24	1	1	High	1443.81		481.94			23.7635			0.0002732			3.391e-06
	[R].KIQVLQQQADDAEERAER.[L]		D3Z6I8	D3Z6I8 [13-30]		4.76		1	3	3	2	High	2127.08		709.697			20.9574			0.0002732			1.41e-08
n/a	High	High	5-azacytidine-induced protein 2 OS=Mus musculus OX=10090 GN=Azi2 PE=1 SV=1	Master Protein	Q9QYP6	Azi2	mmu:27215; Q3TIN1; Q3V3R2; Q9CUI5; Q9QYP6		1062.32	826.06		67	53		418	346	69	88	405	46.1
[truncated: 80 more rows]

## Sheet: Prot only 
High (99%) FDR confidence, master protein and no contamination									Number of proteins identified													Subtraction
[truncated: 157 more rows]
